# Supplementary material for: Sustained-input switches for transcription factors and microRNAs are central building blocks of eukaryotic gene circuits
Source: Genome Biol. 2013 Aug 23;14(8):R85. doi: 10.1186/gb-2013-14-8-r85 (PMC4054853; doi:10.1186/gb-2013-14-8-r85)
Supplement: Additional file 2 — Tissue Co-expressed Motif Instances. Specific motif instances having the property that entity involved in the circuit has experimental support for gene expression within the same Arabidopsis root cell type. [file gb-2013-14-8-r85-S2.XLS]

## Sheet: README
Dataset 1 Description (Supplementary Information)
Using the TAIR10 gene set and the Arabidopsis-only TF set (results from the main study), we identified thirteen instances of miRNA-mediated FFLs, eight 2-node bistable switches, and several hundred sustained-input switches targeting TFs and miRNAs such that every entity involved in the circuit has experimental support for gene expression within the same Arabidopsis root cell type. We provide an E…

## Sheet: Lock-On
Circuit Type:	Lock-On (TFs mutually target eachother and both have a self-loop)
TF Set:	Arabidopsis
TF Binding Stringency:	FN = 0.6
miR Target Stringency:	dG = 80
TF	TF	Cell Types
AT1G59750	AT5G60450	columella,cortex,epidermis,mature_endodermis,pericycle,phloem,quiescent_center,stele,xylem
AT1G19850	AT5G37020	columella,epidermis,mature_endodermis,phloem,quiescent_center,stele,xylem
AT5G37020	AT5G60450	columella,cortex,epidermis,mature_endodermis,pericycle,phloem,quiescent_center,stele,xylem
AT1G59750	AT5G37020	columella,cortex,epidermis,mature_endodermis,pericycle,phloem,quiescent_center,stele,xylem
AT3G54340	AT4G35580	mature_endodermis,xylem
AT1G19850	AT5G60450	columella,epidermis,mature_endodermis,phloem,quiescent_center,stele,xylem
AT1G13260	AT5G37020	columella,cortex,epidermis,mature_endodermis,pericycle,phloem,quiescent_center,stele,xylem
AT1G19850	AT1G59750	columella,epidermis,mature_endodermis,phloem,quiescent_center,stele,xylem

## Sheet: mmFFL
Circuit Type:	microRNA-mediated Feed Forward Loop
TF Set:	Arabidopsis
TF Binding Stringency:	FN = 0.8
miR Target Stringency:	dG = 80
TF1	miR	TF2	Cell Types
AT1G30330	MIR166E	AT1G30490	columella,cortex,stele
AT1G30330	MIR166D	AT1G30490	columella,cortex,stele
AT1G19850	MIR166E	AT1G30490	columella,stele
AT1G19850	MIR166D	AT1G30490	columella,stele
AT1G30490	MIR166E	AT5G60450	columella,cortex,stele
AT1G30490	MIR166E	AT5G37020	columella,cortex,stele
AT1G30490	MIR166E	AT5G20730	columella,cortex,stele
AT1G30490	MIR166E	AT1G59750	columella,cortex,stele
AT1G30490	MIR166D	AT5G60450	columella,cortex,stele
AT1G30490	MIR166D	AT5G37020	columella,cortex,stele
AT1G30490	MIR166D	AT5G20730	columella,cortex,stele
AT1G30490	MIR166D	AT1G59750	columella,cortex,stele
AT1G30490	MIR166G	AT4G35580	columella,cortex,stele

## Sheet: siMIR
AT1G13260	MIR319B	AT5G20730	columella,cortex,stele	(wol_2.CEL=9.06,WOL_7=1518.65,wol_3.CEL=7.31)
AT1G13260	MIR319B	AT5G37020	columella,cortex,stele	(wol_2.CEL=9.06,WOL_7=1518.65,wol_1.CEL=7.37)
AT1G13260	MIR319B	AT1G30330	columella,cortex,stele	(wol_2.CEL=9.06,WOL_7=1518.65,wol_1.CEL=7.14)
AT1G13260	MIR395C	AT5G20730	columella,cortex
AT1G13260	MIR395C	AT5G37020	columella,cortex
AT1G13260	MIR395C	AT1G30330	columella,cortex
AT1G13260	MIR168B	AT5G20730	columella,cortex,stele	(wol_2.CEL=9.06,WOL_7=52563.63,wol_3.CEL=7.31)
AT1G13260	MIR168B	AT5G37020	columella,cortex,stele	(wol_2.CEL=9.06,WOL_7=52563.63,wol_1.CEL=7.37)
AT1G13260	MIR168B	AT1G30330	columella,cortex,stele	(wol_2.CEL=9.06,WOL_7=52563.63,wol_1.CEL=7.14)
AT1G13260	MIR156A	AT5G20730	columella,cortex,stele	(wol_2.CEL=9.06,WOL_7=315856.04,wol_3.CEL=7.31)
AT1G13260	MIR156A	AT5G37020	columella,cortex,stele	(wol_2.CEL=9.06,WOL_7=315856.04,wol_1.CEL=7.37)
AT1G13260	MIR156A	AT1G30330	columella,cortex,stele	(wol_2.CEL=9.06,WOL_7=315856.04,wol_1.CEL=7.14)
AT1G13260	MIR779	AT5G20730	columella,cortex,stele	(wol_2.CEL=9.06,WOL_1=30.48,wol_3.CEL=7.31)
AT1G13260	MIR779	AT5G37020	columella,cortex,stele	(wol_2.CEL=9.06,WOL_1=30.48,wol_1.CEL=7.37)
AT1G13260	MIR779	AT1G30330	columella,cortex,stele	(wol_2.CEL=9.06,WOL_1=30.48,wol_1.CEL=7.14)
AT1G13260	MIR5643A	AT5G20730	columella,cortex
AT1G13260	MIR5643A	AT5G37020	columella,cortex
AT1G13260	MIR5643A	AT1G30330	columella,cortex
AT1G13260	MIR403	AT5G20730	columella,cortex,stele	(wol_2.CEL=9.06,WOL_7=239.54,wol_3.CEL=7.31)
AT1G13260	MIR403	AT5G37020	columella,cortex,stele	(wol_2.CEL=9.06,WOL_7=239.54,wol_1.CEL=7.37)
AT1G13260	MIR403	AT1G30330	columella,cortex,stele	(wol_2.CEL=9.06,WOL_7=239.54,wol_1.CEL=7.14)
AT1G13260	MIR171C	AT5G20730	columella,cortex,stele	(wol_2.CEL=9.06,WOL_1=105.49,wol_3.CEL=7.31)
AT1G13260	MIR171C	AT5G37020	columella,cortex,stele	(wol_2.CEL=9.06,WOL_1=105.49,wol_1.CEL=7.37)
AT1G13260	MIR171C	AT1G30330	columella,cortex,stele	(wol_2.CEL=9.06,WOL_1=105.49,wol_1.CEL=7.14)
AT1G13260	MIR165A	AT5G20730	columella,cortex,stele	(wol_2.CEL=9.06,WOL_1=16785.39,wol_3.CEL=7.31)
AT1G13260	MIR165A	AT5G37020	columella,cortex,stele	(wol_2.CEL=9.06,WOL_1=16785.39,wol_1.CEL=7.37)
AT1G13260	MIR165A	AT1G30330	columella,cortex,stele	(wol_2.CEL=9.06,WOL_1=16785.39,wol_1.CEL=7.14)
AT1G13260	MIR157D	AT5G20730	columella,cortex,stele	(wol_2.CEL=9.06,WOL_7=1600.10,wol_3.CEL=7.31)
AT1G13260	MIR157D	AT5G37020	columella,cortex,stele	(wol_2.CEL=9.06,WOL_7=1600.10,wol_1.CEL=7.37)
AT1G13260	MIR157D	AT1G30330	columella,cortex,stele	(wol_2.CEL=9.06,WOL_7=1600.10,wol_1.CEL=7.14)
AT1G13260	MIR5630B	AT5G20730	columella,cortex
AT1G13260	MIR5630B	AT5G37020	columella,cortex
AT1G13260	MIR5630B	AT1G30330	columella,cortex
AT1G13260	MIR5026	AT5G20730	columella,cortex,stele	(wol_2.CEL=9.06,WOL_7=239.54,wol_3.CEL=7.31)
AT1G13260	MIR5026	AT5G37020	columella,cortex,stele	(wol_2.CEL=9.06,WOL_7=239.54,wol_1.CEL=7.37)
AT1G13260	MIR5026	AT1G30330	columella,cortex,stele	(wol_2.CEL=9.06,WOL_7=239.54,wol_1.CEL=7.14)
AT1G13260	MIR5635D	AT5G20730	columella
AT1G13260	MIR5635D	AT5G37020	columella
AT1G13260	MIR5635D	AT1G30330	columella
AT1G13260	MIR2111A	AT5G20730	columella,cortex
AT1G13260	MIR2111A	AT5G37020	columella,cortex
AT1G13260	MIR2111A	AT1G30330	columella,cortex
AT1G13260	MIR172D	AT5G20730	columella,cortex,stele	(wol_2.CEL=9.06,WOL_7=311.40,wol_3.CEL=7.31)
AT1G13260	MIR172D	AT5G37020	columella,cortex,stele	(wol_2.CEL=9.06,WOL_7=311.40,wol_1.CEL=7.37)
AT1G13260	MIR172D	AT1G30330	columella,cortex,stele	(wol_2.CEL=9.06,WOL_7=311.40,wol_1.CEL=7.14)
AT1G13260	MIR169J	AT5G20730	columella,cortex,stele	(wol_2.CEL=9.06,WOL_7=301.81,wol_3.CEL=7.31)
AT1G13260	MIR169J	AT5G37020	columella,cortex,stele	(wol_2.CEL=9.06,WOL_7=301.81,wol_1.CEL=7.37)
AT1G13260	MIR169J	AT1G30330	columella,cortex,stele	(wol_2.CEL=9.06,WOL_7=301.81,wol_1.CEL=7.14)
AT1G13260	MIR156E	AT5G20730	columella,cortex,stele	(wol_2.CEL=9.06,WOL_7=315673.99,wol_3.CEL=7.31)
AT1G13260	MIR156E	AT5G37020	columella,cortex,stele	(wol_2.CEL=9.06,WOL_7=315673.99,wol_1.CEL=7.37)
AT1G13260	MIR156E	AT1G30330	columella,cortex,stele	(wol_2.CEL=9.06,WOL_7=315673.99,wol_1.CEL=7.14)
AT1G30330	MIR157B	AT5G65310	cortex,stele
AT1G30330	MIR172A	AT5G65310	cortex,stele
AT1G30330	MIR5026	AT5G65310	cortex,stele
AT1G30330	MIR2111A	AT5G65310	cortex
AT5G02470	MIR394A	AT4G35580	columella,stele
AT1G19850	MIR863	AT1G59750	columella,stele
AT1G19850	MIR863	AT5G60450	columella,stele
AT1G19850	MIR863	AT5G37020	columella,stele
AT1G19850	MIR823	AT1G59750	columella
AT1G19850	MIR823	AT5G60450	columella
AT1G19850	MIR823	AT5G37020	columella
AT1G19850	MIR5663	AT1G59750	columella,stele
AT1G19850	MIR5663	AT5G60450	columella,stele
AT1G19850	MIR5663	AT5G37020	columella,stele
AT1G19850	MIR5636	AT1G59750	columella,stele
AT1G19850	MIR5636	AT5G60450	columella,stele
AT1G19850	MIR5636	AT5G37020	columella,stele
AT1G19850	MIR319B	AT1G59750	columella,stele
AT1G19850	MIR319B	AT5G60450	columella,stele
AT1G19850	MIR319B	AT5G37020	columella,stele
AT1G19850	MIR5647	AT1G59750	columella
AT1G19850	MIR5647	AT5G60450	columella
AT1G19850	MIR5647	AT5G37020	columella
AT1G19850	MIR398B	AT1G59750	stele
AT1G19850	MIR398B	AT5G60450	stele
AT1G19850	MIR398B	AT5G37020	stele
AT1G19850	MIR156G	AT1G59750	columella,stele
AT1G19850	MIR156G	AT5G60450	columella,stele
AT1G19850	MIR156G	AT5G37020	columella,stele
AT1G19850	MIR395C	AT1G59750	columella
AT1G19850	MIR395C	AT5G60450	columella
AT1G19850	MIR395C	AT5G37020	columella
AT1G19850	MIR168B	AT1G59750	columella,stele
AT1G19850	MIR168B	AT5G60450	columella,stele
AT1G19850	MIR168B	AT5G37020	columella,stele
AT1G19850	MIR391	AT1G59750	columella
AT1G19850	MIR391	AT5G60450	columella
AT1G19850	MIR391	AT5G37020	columella
AT1G19850	MIR165B	AT1G59750	columella,stele
AT1G19850	MIR165B	AT5G60450	columella,stele
AT1G19850	MIR165B	AT5G37020	columella,stele
AT1G19850	MIR157A	AT1G59750	columella,stele
AT1G19850	MIR157A	AT5G60450	columella,stele
AT1G19850	MIR157A	AT5G37020	columella,stele
AT1G19850	MIR156A	AT1G59750	columella,stele
AT1G19850	MIR156A	AT5G60450	columella,stele
AT1G19850	MIR156A	AT5G37020	columella,stele
AT1G19850	MIR824	AT1G59750	columella,stele
AT1G19850	MIR824	AT5G60450	columella,stele
AT1G19850	MIR824	AT5G37020	columella,stele
AT1G19850	MIR779	AT1G59750	columella,stele
AT1G19850	MIR779	AT5G60450	columella,stele
AT1G19850	MIR779	AT5G37020	columella,stele
AT1G19850	MIR5665	AT1G59750	columella
AT1G19850	MIR5665	AT5G60450	columella
AT1G19850	MIR5665	AT5G37020	columella
AT1G19850	MIR5643A	AT1G59750	columella
AT1G19850	MIR5643A	AT5G60450	columella
AT1G19850	MIR5643A	AT5G37020	columella
AT1G19850	MIR5638B	AT1G59750	columella
AT1G19850	MIR5638B	AT5G60450	columella
AT1G19850	MIR5638B	AT5G37020	columella
AT1G19850	MIR319C	AT1G59750	columella,stele
AT1G19850	MIR319C	AT5G60450	columella,stele
AT1G19850	MIR319C	AT5G37020	columella,stele
AT1G19850	MIR172B	AT1G59750	columella,stele
AT1G19850	MIR172B	AT5G60450	columella,stele
AT1G19850	MIR172B	AT5G37020	columella,stele
AT1G19850	MIR166E	AT1G59750	columella,stele
AT1G19850	MIR166E	AT5G60450	columella,stele
AT1G19850	MIR166E	AT5G37020	columella,stele
AT1G19850	MIR157B	AT1G59750	columella,stele
AT1G19850	MIR157B	AT5G60450	columella,stele
AT1G19850	MIR157B	AT5G37020	columella,stele
AT1G19850	MIR156I	AT1G59750	stele
AT1G19850	MIR156I	AT5G60450	stele
AT1G19850	MIR156I	AT5G37020	stele
AT1G19850	MIR403	AT1G59750	columella,stele
AT1G19850	MIR403	AT5G60450	columella,stele
AT1G19850	MIR403	AT5G37020	columella,stele
AT1G19850	MIR171C	AT1G59750	columella,stele
AT1G19850	MIR171C	AT5G60450	columella,stele
AT1G19850	MIR171C	AT5G37020	columella,stele
AT1G19850	MIR171B	AT1G59750	columella,stele
AT1G19850	MIR171B	AT5G60450	columella,stele
AT1G19850	MIR171B	AT5G37020	columella,stele
AT1G19850	MIR169H	AT1G59750	columella,stele
AT1G19850	MIR169H	AT5G60450	columella,stele
AT1G19850	MIR169H	AT5G37020	columella,stele
AT1G19850	MIR167A	AT1G59750	columella,stele
AT1G19850	MIR167A	AT5G60450	columella,stele
AT1G19850	MIR166D	AT1G59750	columella,stele
AT1G19850	MIR166D	AT5G60450	columella,stele
AT1G19850	MIR166D	AT5G37020	columella,stele
AT1G19850	MIR166C	AT1G59750	columella,stele
AT1G19850	MIR166C	AT5G60450	columella,stele
AT1G19850	MIR166C	AT5G37020	columella,stele
AT1G19850	MIR773	AT1G59750	columella,stele
AT1G19850	MIR773	AT5G60450	columella,stele
AT1G19850	MIR773	AT5G37020	columella,stele
AT1G19850	MIR167D	AT1G59750	columella
AT1G19850	MIR167D	AT5G60450	columella
AT1G19850	MIR396A	AT1G59750	columella,stele
AT1G19850	MIR396A	AT5G60450	columella,stele
AT1G19850	MIR396A	AT5G37020	columella,stele
AT1G19850	MIR160B	AT1G59750	columella,stele
AT1G19850	MIR160B	AT5G60450	columella,stele
AT1G19850	MIR160B	AT5G37020	columella,stele
AT1G19850	MIR397A	AT1G59750	columella
AT1G19850	MIR397A	AT5G60450	columella
AT1G19850	MIR397A	AT5G37020	columella
AT1G19850	MIR393A	AT1G59750	columella
AT1G19850	MIR393A	AT5G60450	columella
AT1G19850	MIR393A	AT5G37020	columella
AT1G19850	MIR169N	AT1G59750	columella,stele
AT1G19850	MIR169N	AT5G60450	columella,stele
AT1G19850	MIR169N	AT5G37020	columella,stele
AT1G19850	MIR165A	AT1G59750	columella,stele
AT1G19850	MIR165A	AT5G60450	columella,stele
AT1G19850	MIR165A	AT5G37020	columella,stele
AT1G19850	MIR169C	AT1G59750	columella,stele
AT1G19850	MIR169C	AT5G60450	columella,stele
AT1G19850	MIR169C	AT5G37020	columella,stele
AT1G19850	MIR157D	AT1G59750	columella,stele
AT1G19850	MIR157D	AT5G60450	columella,stele
AT1G19850	MIR157D	AT5G37020	columella,stele
AT1G19850	MIR172C	AT1G59750	columella,stele
AT1G19850	MIR172C	AT5G60450	columella,stele
AT1G19850	MIR172C	AT5G37020	columella,stele
AT1G19850	MIR172A	AT1G59750	columella,stele
AT1G19850	MIR172A	AT5G60450	columella,stele
AT1G19850	MIR172A	AT5G37020	columella,stele
AT1G19850	MIR5630B	AT1G59750	columella
AT1G19850	MIR5630B	AT5G60450	columella
AT1G19850	MIR5630B	AT5G37020	columella
AT1G19850	MIR5026	AT1G59750	columella,stele
AT1G19850	MIR5026	AT5G60450	columella,stele
AT1G19850	MIR5026	AT5G37020	columella,stele
AT1G19850	MIR5635D	AT1G59750	columella
AT1G19850	MIR5635D	AT5G60450	columella
AT1G19850	MIR5635D	AT5G37020	columella
AT1G19850	MIR2111A	AT1G59750	columella
AT1G19850	MIR2111A	AT5G60450	columella
AT1G19850	MIR2111A	AT5G37020	columella
AT1G19850	MIR172D	AT1G59750	columella,stele
AT1G19850	MIR172D	AT5G60450	columella,stele
AT1G19850	MIR172D	AT5G37020	columella,stele
AT1G19850	MIR173	AT1G59750	columella,stele
AT1G19850	MIR173	AT5G60450	columella,stele
AT1G19850	MIR173	AT5G37020	columella,stele
AT1G19850	MIR169J	AT1G59750	columella,stele
AT1G19850	MIR169J	AT5G60450	columella,stele
AT1G19850	MIR169J	AT5G37020	columella,stele
AT1G19850	MIR156F	AT1G59750	columella,stele
AT1G19850	MIR156F	AT5G60450	columella,stele
AT1G19850	MIR156F	AT5G37020	columella,stele
AT1G19850	MIR156E	AT1G59750	columella,stele
AT1G19850	MIR156E	AT5G60450	columella,stele
AT1G19850	MIR156E	AT5G37020	columella,stele
AT1G19850	MIR166A	AT1G59750	columella,stele
AT1G19850	MIR166A	AT5G60450	columella,stele
AT1G19850	MIR166A	AT5G37020	columella,stele
AT5G37020	MIR863	AT1G59750	columella,cortex,stele	(wol_1.CEL=7.37,WOL_1=67.99,wol_2.CEL=6.34)
AT5G37020	MIR863	AT5G60450	columella,cortex,stele	(wol_1.CEL=7.37,WOL_1=67.99,wol_1.CEL=5.66)
AT5G37020	MIR823	AT1G59750	columella,cortex
AT5G37020	MIR823	AT5G60450	columella,cortex
AT5G37020	MIR5663	AT1G59750	columella,cortex,stele	(wol_1.CEL=7.37,WOL_7=129.35,wol_2.CEL=6.34)
AT5G37020	MIR5663	AT5G60450	columella,cortex,stele	(wol_1.CEL=7.37,WOL_7=129.35,wol_1.CEL=5.66)
AT5G37020	MIR5636	AT1G59750	columella,cortex,stele	(wol_1.CEL=7.37,WOL_1=39.85,wol_2.CEL=6.34)
AT5G37020	MIR5636	AT5G60450	columella,cortex,stele	(wol_1.CEL=7.37,WOL_1=39.85,wol_1.CEL=5.66)
AT5G37020	MIR319B	AT1G59750	columella,cortex,stele	(wol_1.CEL=7.37,WOL_7=1518.65,wol_2.CEL=6.34)
AT5G37020	MIR319B	AT5G60450	columella,cortex,stele	(wol_1.CEL=7.37,WOL_7=1518.65,wol_1.CEL=5.66)
AT5G37020	MIR5647	AT1G59750	columella
AT5G37020	MIR5647	AT5G60450	columella
AT5G37020	MIR398B	AT1G59750	stele
AT5G37020	MIR398B	AT5G60450	stele
AT5G37020	MIR156G	AT1G59750	columella,cortex,stele	(wol_1.CEL=7.37,WOL_7=1418.05,wol_2.CEL=6.34)
AT5G37020	MIR156G	AT5G60450	columella,cortex,stele	(wol_1.CEL=7.37,WOL_7=1418.05,wol_1.CEL=5.66)
AT5G37020	MIR395C	AT1G59750	columella,cortex
AT5G37020	MIR395C	AT5G60450	columella,cortex
AT5G37020	MIR168B	AT1G59750	columella,cortex,stele	(wol_1.CEL=7.37,WOL_7=52563.63,wol_2.CEL=6.34)
AT5G37020	MIR168B	AT5G60450	columella,cortex,stele	(wol_1.CEL=7.37,WOL_7=52563.63,wol_1.CEL=5.66)
AT5G37020	MIR391	AT1G59750	columella
AT5G37020	MIR391	AT5G60450	columella
AT5G37020	MIR165B	AT1G59750	columella,cortex,stele	(wol_1.CEL=7.37,WOL_1=16478.28,wol_2.CEL=6.34)
AT5G37020	MIR165B	AT5G60450	columella,cortex,stele	(wol_1.CEL=7.37,WOL_1=16478.28,wol_1.CEL=5.66)
AT5G37020	MIR157A	AT1G59750	columella,cortex,stele	(wol_1.CEL=7.37,WOL_1=188265.98,wol_2.CEL=6.34)
AT5G37020	MIR157A	AT5G60450	columella,cortex,stele	(wol_1.CEL=7.37,WOL_1=188265.98,wol_1.CEL=5.66)
AT5G37020	MIR156A	AT1G59750	columella,cortex,stele	(wol_1.CEL=7.37,WOL_7=315856.04,wol_2.CEL=6.34)
AT5G37020	MIR156A	AT5G60450	columella,cortex,stele	(wol_1.CEL=7.37,WOL_7=315856.04,wol_1.CEL=5.66)
AT5G37020	MIR824	AT1G59750	columella,cortex,stele	(wol_1.CEL=7.37,WOL_1=234.43,wol_2.CEL=6.34)
AT5G37020	MIR824	AT5G60450	columella,cortex,stele	(wol_1.CEL=7.37,WOL_1=234.43,wol_1.CEL=5.66)
AT5G37020	MIR779	AT1G59750	columella,cortex,stele	(wol_1.CEL=7.37,WOL_1=30.48,wol_2.CEL=6.34)
AT5G37020	MIR779	AT5G60450	columella,cortex,stele	(wol_1.CEL=7.37,WOL_1=30.48,wol_1.CEL=5.66)
AT5G37020	MIR5665	AT1G59750	columella,cortex
AT5G37020	MIR5665	AT5G60450	columella,cortex
AT5G37020	MIR5643A	AT1G59750	columella,cortex
AT5G37020	MIR5643A	AT5G60450	columella,cortex
AT5G37020	MIR5638B	AT1G59750	columella
AT5G37020	MIR5638B	AT5G60450	columella
AT5G37020	MIR319C	AT1G59750	columella,cortex,stele	(wol_1.CEL=7.37,WOL_1=25.79,wol_2.CEL=6.34)
AT5G37020	MIR319C	AT5G60450	columella,cortex,stele	(wol_1.CEL=7.37,WOL_1=25.79,wol_1.CEL=5.66)
AT5G37020	MIR172B	AT1G59750	columella,cortex,stele	(wol_1.CEL=7.37,WOL_7=1370.14,wol_2.CEL=6.34)
AT5G37020	MIR172B	AT5G60450	columella,cortex,stele	(wol_1.CEL=7.37,WOL_7=1370.14,wol_1.CEL=5.66)
AT5G37020	MIR166E	AT1G59750	columella,cortex,stele	(wol_1.CEL=7.37,WOL_1=102383.85,wol_2.CEL=6.34)
AT5G37020	MIR166E	AT5G60450	columella,cortex,stele	(wol_1.CEL=7.37,WOL_1=102383.85,wol_1.CEL=5.66)
AT5G37020	MIR157B	AT1G59750	columella,cortex,stele	(wol_1.CEL=7.37,WOL_1=188265.98,wol_2.CEL=6.34)
AT5G37020	MIR157B	AT5G60450	columella,cortex,stele	(wol_1.CEL=7.37,WOL_1=188265.98,wol_1.CEL=5.66)
AT5G37020	MIR156I	AT1G59750	stele
AT5G37020	MIR156I	AT5G60450	stele
AT5G37020	MIR403	AT1G59750	columella,cortex,stele	(wol_1.CEL=7.37,WOL_7=239.54,wol_2.CEL=6.34)
AT5G37020	MIR403	AT5G60450	columella,cortex,stele	(wol_1.CEL=7.37,WOL_7=239.54,wol_1.CEL=5.66)
AT5G37020	MIR171C	AT1G59750	columella,cortex,stele	(wol_1.CEL=7.37,WOL_1=105.49,wol_2.CEL=6.34)
AT5G37020	MIR171C	AT5G60450	columella,cortex,stele	(wol_1.CEL=7.37,WOL_1=105.49,wol_1.CEL=5.66)
AT5G37020	MIR171B	AT1G59750	columella,stele
AT5G37020	MIR171B	AT5G60450	columella,stele
AT5G37020	MIR169H	AT1G59750	columella,cortex,stele	(wol_1.CEL=7.37,WOL_7=143.72,wol_2.CEL=6.34)
AT5G37020	MIR169H	AT5G60450	columella,cortex,stele	(wol_1.CEL=7.37,WOL_7=143.72,wol_1.CEL=5.66)
AT5G37020	MIR166D	AT1G59750	columella,cortex,stele	(wol_1.CEL=7.37,WOL_1=102198.65,wol_2.CEL=6.34)
AT5G37020	MIR166D	AT5G60450	columella,cortex,stele	(wol_1.CEL=7.37,WOL_1=102198.65,wol_1.CEL=5.66)
AT5G37020	MIR166C	AT1G59750	columella,cortex,stele	(wol_1.CEL=7.37,WOL_1=102294.77,wol_2.CEL=6.34)
AT5G37020	MIR166C	AT5G60450	columella,cortex,stele	(wol_1.CEL=7.37,WOL_1=102294.77,wol_1.CEL=5.66)
AT5G37020	MIR773	AT1G59750	columella,cortex,stele	(wol_1.CEL=7.37,WOL_1=70.33,wol_2.CEL=6.34)
AT5G37020	MIR773	AT5G60450	columella,cortex,stele	(wol_1.CEL=7.37,WOL_1=70.33,wol_1.CEL=5.66)
AT5G37020	MIR396A	AT1G59750	columella,cortex,stele	(wol_1.CEL=7.37,WOL_7=1221.63,wol_2.CEL=6.34)
AT5G37020	MIR396A	AT5G60450	columella,cortex,stele	(wol_1.CEL=7.37,WOL_7=1221.63,wol_1.CEL=5.66)
AT5G37020	MIR160B	AT1G59750	columella,cortex,stele	(wol_1.CEL=7.37,WOL_1=363.37,wol_2.CEL=6.34)
AT5G37020	MIR160B	AT5G60450	columella,cortex,stele	(wol_1.CEL=7.37,WOL_1=363.37,wol_1.CEL=5.66)
AT5G37020	MIR397A	AT1G59750	columella
AT5G37020	MIR397A	AT5G60450	columella
AT5G37020	MIR393A	AT1G59750	columella
AT5G37020	MIR393A	AT5G60450	columella
AT5G37020	MIR169N	AT1G59750	columella,cortex,stele	(wol_1.CEL=7.37,WOL_7=435.95,wol_2.CEL=6.34)
AT5G37020	MIR169N	AT5G60450	columella,cortex,stele	(wol_1.CEL=7.37,WOL_7=435.95,wol_1.CEL=5.66)
AT5G37020	MIR165A	AT1G59750	columella,cortex,stele	(wol_1.CEL=7.37,WOL_1=16785.39,wol_2.CEL=6.34)
AT5G37020	MIR165A	AT5G60450	columella,cortex,stele	(wol_1.CEL=7.37,WOL_1=16785.39,wol_1.CEL=5.66)
AT5G37020	MIR169C	AT1G59750	columella,cortex,stele	(wol_1.CEL=7.37,WOL_7=239.54,wol_2.CEL=6.34)
AT5G37020	MIR169C	AT5G60450	columella,cortex,stele	(wol_1.CEL=7.37,WOL_7=239.54,wol_1.CEL=5.66)
AT5G37020	MIR157D	AT1G59750	columella,cortex,stele	(wol_1.CEL=7.37,WOL_7=1600.10,wol_2.CEL=6.34)
AT5G37020	MIR157D	AT5G60450	columella,cortex,stele	(wol_1.CEL=7.37,WOL_7=1600.10,wol_1.CEL=5.66)
AT5G37020	MIR172C	AT1G59750	columella,cortex,stele	(wol_1.CEL=7.37,WOL_7=311.40,wol_2.CEL=6.34)
AT5G37020	MIR172C	AT5G60450	columella,cortex,stele	(wol_1.CEL=7.37,WOL_7=311.40,wol_1.CEL=5.66)
AT5G37020	MIR172A	AT1G59750	columella,cortex,stele	(wol_1.CEL=7.37,WOL_7=1370.14,wol_2.CEL=6.34)
AT5G37020	MIR172A	AT5G60450	columella,cortex,stele	(wol_1.CEL=7.37,WOL_7=1370.14,wol_1.CEL=5.66)
AT5G37020	MIR5630B	AT1G59750	columella,cortex
AT5G37020	MIR5630B	AT5G60450	columella,cortex
AT5G37020	MIR5026	AT1G59750	columella,cortex,stele	(wol_1.CEL=7.37,WOL_7=239.54,wol_2.CEL=6.34)
AT5G37020	MIR5026	AT5G60450	columella,cortex,stele	(wol_1.CEL=7.37,WOL_7=239.54,wol_1.CEL=5.66)
AT5G37020	MIR5635D	AT1G59750	columella
AT5G37020	MIR5635D	AT5G60450	columella
AT5G37020	MIR2111A	AT1G59750	columella,cortex
AT5G37020	MIR2111A	AT5G60450	columella,cortex
AT5G37020	MIR172D	AT1G59750	columella,cortex,stele	(wol_1.CEL=7.37,WOL_7=311.40,wol_2.CEL=6.34)
AT5G37020	MIR172D	AT5G60450	columella,cortex,stele	(wol_1.CEL=7.37,WOL_7=311.40,wol_1.CEL=5.66)
AT5G37020	MIR173	AT1G59750	columella,cortex,stele	(wol_1.CEL=7.37,WOL_1=17868.47,wol_2.CEL=6.34)
AT5G37020	MIR173	AT5G60450	columella,cortex,stele	(wol_1.CEL=7.37,WOL_1=17868.47,wol_1.CEL=5.66)
AT5G37020	MIR169J	AT1G59750	columella,cortex,stele	(wol_1.CEL=7.37,WOL_7=301.81,wol_2.CEL=6.34)
AT5G37020	MIR169J	AT5G60450	columella,cortex,stele	(wol_1.CEL=7.37,WOL_7=301.81,wol_1.CEL=5.66)
AT5G37020	MIR156F	AT1G59750	columella,cortex,stele	(wol_1.CEL=7.37,WOL_7=315693.16,wol_2.CEL=6.34)
AT5G37020	MIR156F	AT5G60450	columella,cortex,stele	(wol_1.CEL=7.37,WOL_7=315693.16,wol_1.CEL=5.66)
AT5G37020	MIR156E	AT1G59750	columella,cortex,stele	(wol_1.CEL=7.37,WOL_7=315673.99,wol_2.CEL=6.34)
AT5G37020	MIR156E	AT5G60450	columella,cortex,stele	(wol_1.CEL=7.37,WOL_7=315673.99,wol_1.CEL=5.66)
AT5G37020	MIR166A	AT1G59750	columella,cortex,stele	(wol_1.CEL=7.37,WOL_1=107515.59,wol_2.CEL=6.34)
AT5G37020	MIR166A	AT5G60450	columella,cortex,stele	(wol_1.CEL=7.37,WOL_1=107515.59,wol_1.CEL=5.66)
AT5G60450	MIR863	AT1G59750	columella,cortex,stele	(wol_1.CEL=5.66,WOL_1=67.99,wol_2.CEL=6.34)
AT5G60450	MIR823	AT1G59750	columella,cortex
AT5G60450	MIR5663	AT1G59750	columella,cortex,stele	(wol_1.CEL=5.66,WOL_7=129.35,wol_2.CEL=6.34)
AT5G60450	MIR5636	AT1G59750	columella,cortex,stele	(wol_1.CEL=5.66,WOL_1=39.85,wol_2.CEL=6.34)
AT5G60450	MIR319B	AT1G59750	columella,cortex,stele	(wol_1.CEL=5.66,WOL_7=1518.65,wol_2.CEL=6.34)
AT5G60450	MIR5647	AT1G59750	columella
AT5G60450	MIR398B	AT1G59750	stele
AT5G60450	MIR156G	AT1G59750	columella,cortex,stele	(wol_1.CEL=5.66,WOL_7=1418.05,wol_2.CEL=6.34)
AT5G60450	MIR395C	AT1G59750	columella,cortex
AT5G60450	MIR168B	AT1G59750	columella,cortex,stele	(wol_1.CEL=5.66,WOL_7=52563.63,wol_2.CEL=6.34)
AT5G60450	MIR391	AT1G59750	columella
AT5G60450	MIR165B	AT1G59750	columella,cortex,stele	(wol_1.CEL=5.66,WOL_1=16478.28,wol_2.CEL=6.34)
AT5G60450	MIR157A	AT1G59750	columella,cortex,stele	(wol_1.CEL=5.66,WOL_1=188265.98,wol_2.CEL=6.34)
AT5G60450	MIR156A	AT1G59750	columella,cortex,stele	(wol_1.CEL=5.66,WOL_7=315856.04,wol_2.CEL=6.34)
AT5G60450	MIR824	AT1G59750	columella,cortex,stele	(wol_1.CEL=5.66,WOL_1=234.43,wol_2.CEL=6.34)
AT5G60450	MIR779	AT1G59750	columella,cortex,stele	(wol_1.CEL=5.66,WOL_1=30.48,wol_2.CEL=6.34)
AT5G60450	MIR5665	AT1G59750	columella,cortex
AT5G60450	MIR5643A	AT1G59750	columella,cortex
AT5G60450	MIR5638B	AT1G59750	columella
AT5G60450	MIR319C	AT1G59750	columella,cortex,stele	(wol_1.CEL=5.66,WOL_1=25.79,wol_2.CEL=6.34)
AT5G60450	MIR172B	AT1G59750	columella,cortex,stele	(wol_1.CEL=5.66,WOL_7=1370.14,wol_2.CEL=6.34)
AT5G60450	MIR166E	AT1G59750	columella,cortex,stele	(wol_1.CEL=5.66,WOL_1=102383.85,wol_2.CEL=6.34)
AT5G60450	MIR157B	AT1G59750	columella,cortex,stele	(wol_1.CEL=5.66,WOL_1=188265.98,wol_2.CEL=6.34)
AT5G60450	MIR156I	AT1G59750	stele
AT5G60450	MIR403	AT1G59750	columella,cortex,stele	(wol_1.CEL=5.66,WOL_7=239.54,wol_2.CEL=6.34)
AT5G60450	MIR171C	AT1G59750	columella,cortex,stele	(wol_1.CEL=5.66,WOL_1=105.49,wol_2.CEL=6.34)
AT5G60450	MIR171B	AT1G59750	columella,stele
AT5G60450	MIR169H	AT1G59750	columella,cortex,stele	(wol_1.CEL=5.66,WOL_7=143.72,wol_2.CEL=6.34)
AT5G60450	MIR167A	AT1G59750	columella,cortex,stele	(wol_1.CEL=5.66,WOL_7=397.63,wol_2.CEL=6.34)
AT5G60450	MIR166D	AT1G59750	columella,cortex,stele	(wol_1.CEL=5.66,WOL_1=102198.65,wol_2.CEL=6.34)
AT5G60450	MIR166C	AT1G59750	columella,cortex,stele	(wol_1.CEL=5.66,WOL_1=102294.77,wol_2.CEL=6.34)
AT5G60450	MIR773	AT1G59750	columella,cortex,stele	(wol_1.CEL=5.66,WOL_1=70.33,wol_2.CEL=6.34)
AT5G60450	MIR167D	AT1G59750	columella,cortex
AT5G60450	MIR396A	AT1G59750	columella,cortex,stele	(wol_1.CEL=5.66,WOL_7=1221.63,wol_2.CEL=6.34)
AT5G60450	MIR160B	AT1G59750	columella,cortex,stele	(wol_1.CEL=5.66,WOL_1=363.37,wol_2.CEL=6.34)
AT5G60450	MIR397A	AT1G59750	columella
AT5G60450	MIR393A	AT1G59750	columella
AT5G60450	MIR169N	AT1G59750	columella,cortex,stele	(wol_1.CEL=5.66,WOL_7=435.95,wol_2.CEL=6.34)
AT5G60450	MIR165A	AT1G59750	columella,cortex,stele	(wol_1.CEL=5.66,WOL_1=16785.39,wol_2.CEL=6.34)
AT5G60450	MIR169C	AT1G59750	columella,cortex,stele	(wol_1.CEL=5.66,WOL_7=239.54,wol_2.CEL=6.34)
AT5G60450	MIR157D	AT1G59750	columella,cortex,stele	(wol_1.CEL=5.66,WOL_7=1600.10,wol_2.CEL=6.34)
AT5G60450	MIR172C	AT1G59750	columella,cortex,stele	(wol_1.CEL=5.66,WOL_7=311.40,wol_2.CEL=6.34)
AT5G60450	MIR172A	AT1G59750	columella,cortex,stele	(wol_1.CEL=5.66,WOL_7=1370.14,wol_2.CEL=6.34)
AT5G60450	MIR5630B	AT1G59750	columella,cortex
AT5G60450	MIR5026	AT1G59750	columella,cortex,stele	(wol_1.CEL=5.66,WOL_7=239.54,wol_2.CEL=6.34)
AT5G60450	MIR5635D	AT1G59750	columella
AT5G60450	MIR2111A	AT1G59750	columella,cortex
AT5G60450	MIR172D	AT1G59750	columella,cortex,stele	(wol_1.CEL=5.66,WOL_7=311.40,wol_2.CEL=6.34)
AT5G60450	MIR173	AT1G59750	columella,cortex,stele	(wol_1.CEL=5.66,WOL_1=17868.47,wol_2.CEL=6.34)
AT5G60450	MIR169J	AT1G59750	columella,cortex,stele	(wol_1.CEL=5.66,WOL_7=301.81,wol_2.CEL=6.34)
AT5G60450	MIR156F	AT1G59750	columella,cortex,stele	(wol_1.CEL=5.66,WOL_7=315693.16,wol_2.CEL=6.34)
AT5G60450	MIR156E	AT1G59750	columella,cortex,stele	(wol_1.CEL=5.66,WOL_7=315673.99,wol_2.CEL=6.34)
AT5G60450	MIR166A	AT1G59750	columella,cortex,stele	(wol_1.CEL=5.66,WOL_1=107515.59,wol_2.CEL=6.34)
Circuit Type:	Sustained-Input Switch Targeting miR
TF Set:	Arabidopsis
TF Binding Stringency:	FN = 0.6
miR Target Stringency:	dG = 70
TF	miR	TF	Cell Types
AT5G65310	MIR2111B	AT4G35580	cortex
AT5G65310	MIR164C	AT4G35580	cortex,stele
AT5G65310	MIR157B	AT4G35580	cortex,stele
AT5G65310	MIR167A	AT4G35580	cortex,stele
AT5G65310	MIR172A	AT4G35580	cortex,stele
AT5G65310	MIR157C	AT4G35580	cortex,stele
AT5G65310	MIR169E	AT4G35580	cortex,stele
AT5G65310	MIR5648	AT4G35580	cortex,stele
AT5G65310	MIR2111A	AT4G35580	cortex
AT5G65310	MIR163	AT4G35580	cortex,stele

## Sheet: siTF
Circuit Type:	Sustained-Input Switch Targeting TF
TF Set:	Arabidopsis
TF Binding Stringency:	FN = 0.6
miR Target Stringency:	dG = 80
TF1	TF2	TF3	Cell Types
AT1G49720	AT5G20730	AT1G13260	columella,cortex,epidermis,mature_endodermis,pericycle,phloem,quiescent_center,stele,xylem
AT1G49720	AT1G59750	AT5G60450	columella,cortex,epidermis,mature_endodermis,pericycle,phloem,quiescent_center,stele,xylem
AT1G49720	AT1G59750	AT5G37020	columella,cortex,epidermis,mature_endodermis,pericycle,phloem,quiescent_center,stele,xylem
AT1G49720	AT1G59750	AT1G19850	columella,epidermis,mature_endodermis,phloem,quiescent_center,stele,xylem
AT1G49720	AT5G60450	AT5G37020	columella,cortex,epidermis,mature_endodermis,pericycle,phloem,quiescent_center,stele,xylem
AT1G49720	AT5G60450	AT1G19850	columella,epidermis,mature_endodermis,phloem,quiescent_center,stele,xylem
AT1G49720	AT5G37020	AT1G19850	columella,epidermis,mature_endodermis,phloem,quiescent_center,stele,xylem
AT1G49720	AT5G37020	AT1G13260	columella,cortex,epidermis,mature_endodermis,pericycle,phloem,quiescent_center,stele,xylem
AT1G49720	AT1G30330	AT1G13260	columella,cortex,epidermis,mature_endodermis,pericycle,phloem,quiescent_center,stele,xylem
AT1G13260	AT3G50060	AT2G46270	columella,cortex,epidermis,mature_endodermis,pericycle,phloem,quiescent_center,stele,xylem
AT1G13260	AT3G50060	AT5G20730	columella,cortex,epidermis,mature_endodermis,pericycle,phloem,quiescent_center,stele,xylem
AT1G13260	AT3G50060	AT5G37020	columella,cortex,epidermis,mature_endodermis,pericycle,phloem,quiescent_center,stele,xylem
AT1G13260	AT3G50060	AT4G36730	columella,cortex,epidermis,mature_endodermis,pericycle,phloem,quiescent_center,stele,xylem
AT1G13260	AT3G50060	AT1G30330	columella,cortex,epidermis,mature_endodermis,pericycle,phloem,quiescent_center,stele,xylem
AT1G13260	AT5G20730	AT3G19290	columella,cortex,epidermis,mature_endodermis,pericycle,phloem,quiescent_center,stele,xylem
AT1G13260	AT5G20730	AT3G58780	mature_endodermis,xylem
AT1G13260	AT5G20730	AT1G09530	columella,cortex,epidermis,mature_endodermis,pericycle,phloem,quiescent_center,stele,xylem
AT1G13260	AT1G59750	AT5G60450	columella,cortex,epidermis,mature_endodermis,pericycle,phloem,quiescent_center,stele,xylem
AT1G13260	AT1G59750	AT1G19850	columella,epidermis,mature_endodermis,phloem,quiescent_center,stele,xylem
AT1G13260	AT5G60450	AT1G19850	columella,epidermis,mature_endodermis,phloem,quiescent_center,stele,xylem
AT1G13260	AT5G37020	AT3G19290	columella,cortex,epidermis,mature_endodermis,pericycle,phloem,quiescent_center,stele,xylem
AT1G13260	AT5G37020	AT3G58780	mature_endodermis,xylem
AT1G13260	AT5G37020	AT1G09530	columella,cortex,epidermis,mature_endodermis,pericycle,phloem,quiescent_center,stele,xylem
AT1G13260	AT3G19290	AT1G30330	columella,cortex,epidermis,mature_endodermis,pericycle,phloem,quiescent_center,stele,xylem
AT1G13260	AT3G58780	AT1G30330	mature_endodermis,xylem
AT1G13260	AT1G30330	AT1G09530	columella,cortex,epidermis,mature_endodermis,pericycle,phloem,quiescent_center,stele,xylem
AT1G09530	AT4G35580	AT5G65310	cortex,epidermis,mature_endodermis,pericycle,phloem,quiescent_center,stele,xylem
AT1G09530	AT1G59750	AT5G60450	columella,cortex,epidermis,mature_endodermis,pericycle,phloem,quiescent_center,stele,xylem
AT1G09530	AT1G59750	AT5G37020	columella,cortex,epidermis,mature_endodermis,pericycle,phloem,quiescent_center,stele,xylem
AT1G09530	AT1G59750	AT1G19850	columella,epidermis,mature_endodermis,phloem,quiescent_center,stele,xylem
AT1G09530	AT5G65310	AT1G30330	cortex,epidermis,mature_endodermis,pericycle,phloem,quiescent_center,stele,xylem
AT1G09530	AT5G60450	AT5G37020	columella,cortex,epidermis,mature_endodermis,pericycle,phloem,quiescent_center,stele,xylem
AT1G09530	AT5G60450	AT1G19850	columella,epidermis,mature_endodermis,phloem,quiescent_center,stele,xylem
AT1G09530	AT5G37020	AT1G19850	columella,epidermis,mature_endodermis,phloem,quiescent_center,stele,xylem
AT1G30330	AT4G34000	AT5G65310	cortex,epidermis,mature_endodermis,pericycle,phloem,quiescent_center,stele,xylem
AT1G30330	AT5G65310	AT3G19290	cortex,epidermis,mature_endodermis,pericycle,phloem,quiescent_center,stele,xylem
AT3G58780	AT1G59750	AT5G60450	mature_endodermis,xylem
AT3G58780	AT1G59750	AT5G37020	mature_endodermis,xylem
AT3G58780	AT1G59750	AT1G19850	mature_endodermis,xylem
AT3G58780	AT5G60450	AT5G37020	mature_endodermis,xylem
AT3G58780	AT5G60450	AT1G19850	mature_endodermis,xylem
AT3G58780	AT5G37020	AT1G19850	mature_endodermis,xylem
AT3G54340	AT4G35580	AT1G30490	mature_endodermis,xylem
AT3G54340	AT4G35580	AT4G21750	mature_endodermis,xylem
AT3G54340	AT4G35580	AT3G19290	mature_endodermis,xylem
AT1G19850	AT5G52170	AT1G59750	columella,epidermis,mature_endodermis,phloem,quiescent_center,stele,xylem
AT1G19850	AT5G52170	AT5G60450	columella,epidermis,mature_endodermis,phloem,quiescent_center,stele,xylem
AT1G19850	AT5G52170	AT5G37020	columella,epidermis,mature_endodermis,phloem,quiescent_center,stele,xylem
AT1G19850	AT1G20980	AT1G59750	columella,epidermis,mature_endodermis,phloem,quiescent_center,stele,xylem
AT1G19850	AT1G20980	AT5G60450	columella,epidermis,mature_endodermis,phloem,quiescent_center,stele,xylem
AT1G19850	AT1G20980	AT5G37020	columella,epidermis,mature_endodermis,phloem,quiescent_center,stele,xylem
AT1G19850	AT2G04880	AT1G59750	columella,epidermis,mature_endodermis,phloem,quiescent_center,stele,xylem
AT1G19850	AT2G04880	AT5G60450	columella,epidermis,mature_endodermis,phloem,quiescent_center,stele,xylem
AT1G19850	AT2G04880	AT5G37020	columella,epidermis,mature_endodermis,phloem,quiescent_center,stele,xylem
AT1G19850	AT4G34000	AT1G59750	columella,epidermis,mature_endodermis,phloem,quiescent_center,stele,xylem
AT1G19850	AT4G34000	AT5G60450	columella,epidermis,mature_endodermis,phloem,quiescent_center,stele,xylem
AT1G19850	AT4G34000	AT5G37020	columella,epidermis,mature_endodermis,phloem,quiescent_center,stele,xylem
AT1G19850	AT3G50060	AT1G59750	columella,epidermis,mature_endodermis,phloem,quiescent_center,stele,xylem
AT1G19850	AT3G50060	AT5G60450	columella,epidermis,mature_endodermis,phloem,quiescent_center,stele,xylem
AT1G19850	AT3G50060	AT5G37020	columella,epidermis,mature_endodermis,phloem,quiescent_center,stele,xylem
AT1G19850	AT2G46270	AT1G59750	columella,epidermis,mature_endodermis,phloem,quiescent_center,stele,xylem
AT1G19850	AT2G46270	AT5G60450	columella,epidermis,mature_endodermis,phloem,quiescent_center,stele,xylem
AT1G19850	AT2G46270	AT5G37020	columella,epidermis,mature_endodermis,phloem,quiescent_center,stele,xylem
AT1G19850	AT1G59750	AT5G65310	epidermis,mature_endodermis,phloem,quiescent_center,stele,xylem
AT1G19850	AT1G59750	AT4G01120	columella,epidermis,mature_endodermis,phloem,quiescent_center,stele,xylem
AT1G19850	AT1G59750	AT1G30490	columella,epidermis,mature_endodermis,phloem,quiescent_center,stele,xylem
AT1G19850	AT1G59750	AT3G19290	columella,epidermis,mature_endodermis,phloem,quiescent_center,stele,xylem
AT1G19850	AT5G65310	AT5G60450	epidermis,mature_endodermis,phloem,quiescent_center,stele,xylem
AT1G19850	AT5G65310	AT5G37020	epidermis,mature_endodermis,phloem,quiescent_center,stele,xylem
AT1G19850	AT5G60450	AT4G01120	columella,epidermis,mature_endodermis,phloem,quiescent_center,stele,xylem
AT1G19850	AT5G60450	AT1G30490	columella,epidermis,mature_endodermis,phloem,quiescent_center,stele,xylem
AT1G19850	AT5G60450	AT3G19290	columella,epidermis,mature_endodermis,phloem,quiescent_center,stele,xylem
AT1G19850	AT5G37020	AT4G01120	columella,epidermis,mature_endodermis,phloem,quiescent_center,stele,xylem
AT1G19850	AT5G37020	AT1G30490	columella,epidermis,mature_endodermis,phloem,quiescent_center,stele,xylem
AT1G19850	AT5G37020	AT3G19290	columella,epidermis,mature_endodermis,phloem,quiescent_center,stele,xylem
AT3G19290	AT4G35580	AT5G65310	cortex,epidermis,mature_endodermis,pericycle,phloem,quiescent_center,stele,xylem
AT3G19290	AT4G35580	AT5G20240	quiescent_center
AT3G19290	AT1G59750	AT5G60450	columella,cortex,epidermis,mature_endodermis,pericycle,phloem,quiescent_center,stele,xylem
AT3G19290	AT1G59750	AT5G37020	columella,cortex,epidermis,mature_endodermis,pericycle,phloem,quiescent_center,stele,xylem
AT3G19290	AT5G60450	AT5G37020	columella,cortex,epidermis,mature_endodermis,pericycle,phloem,quiescent_center,stele,xylem
AT4G21750	AT4G35580	AT5G20240	quiescent_center
AT5G20240	AT4G35580	AT1G30490	quiescent_center
AT1G30490	AT1G59750	AT5G60450	columella,cortex,epidermis,mature_endodermis,pericycle,phloem,quiescent_center,stele,xylem
AT1G30490	AT1G59750	AT5G37020	columella,cortex,epidermis,mature_endodermis,pericycle,phloem,quiescent_center,stele,xylem
AT1G30490	AT5G60450	AT5G37020	columella,cortex,epidermis,mature_endodermis,pericycle,phloem,quiescent_center,stele,xylem
AT4G01120	AT1G59750	AT5G60450	columella,cortex,epidermis,mature_endodermis,pericycle,phloem,quiescent_center,stele,xylem
AT4G01120	AT1G59750	AT5G37020	columella,cortex,epidermis,mature_endodermis,pericycle,phloem,quiescent_center,stele,xylem
AT4G01120	AT5G60450	AT5G37020	columella,cortex,epidermis,mature_endodermis,pericycle,phloem,quiescent_center,stele,xylem
AT5G37020	AT5G52170	AT1G59750	columella,cortex,epidermis,mature_endodermis,pericycle,phloem,quiescent_center,stele,xylem
AT5G37020	AT5G52170	AT5G60450	columella,cortex,epidermis,mature_endodermis,pericycle,phloem,quiescent_center,stele,xylem
AT5G37020	AT1G20980	AT1G59750	columella,cortex,epidermis,mature_endodermis,pericycle,phloem,quiescent_center,stele,xylem
AT5G37020	AT1G20980	AT5G60450	columella,cortex,epidermis,mature_endodermis,pericycle,phloem,quiescent_center,stele,xylem
AT5G37020	AT2G04880	AT1G59750	columella,cortex,epidermis,mature_endodermis,pericycle,phloem,quiescent_center,stele,xylem
AT5G37020	AT2G04880	AT5G60450	columella,cortex,epidermis,mature_endodermis,pericycle,phloem,quiescent_center,stele,xylem
AT5G37020	AT4G34000	AT1G59750	columella,cortex,epidermis,mature_endodermis,pericycle,phloem,quiescent_center,stele,xylem
AT5G37020	AT4G34000	AT5G60450	columella,cortex,epidermis,mature_endodermis,pericycle,phloem,quiescent_center,stele,xylem
AT5G37020	AT3G50060	AT1G59750	columella,cortex,epidermis,mature_endodermis,pericycle,phloem,quiescent_center,stele,xylem
AT5G37020	AT3G50060	AT5G60450	columella,cortex,epidermis,mature_endodermis,pericycle,phloem,quiescent_center,stele,xylem
AT5G37020	AT2G46270	AT1G59750	columella,cortex,epidermis,mature_endodermis,pericycle,phloem,quiescent_center,stele,xylem
AT5G37020	AT2G46270	AT5G60450	columella,cortex,epidermis,mature_endodermis,pericycle,phloem,quiescent_center,stele,xylem
AT5G37020	AT1G59750	AT5G65310	cortex,epidermis,mature_endodermis,pericycle,phloem,quiescent_center,stele,xylem
AT5G37020	AT5G65310	AT5G60450	cortex,epidermis,mature_endodermis,pericycle,phloem,quiescent_center,stele,xylem
AT5G60450	AT5G52170	AT1G59750	columella,cortex,epidermis,mature_endodermis,pericycle,phloem,quiescent_center,stele,xylem
AT5G60450	AT1G20980	AT1G59750	columella,cortex,epidermis,mature_endodermis,pericycle,phloem,quiescent_center,stele,xylem
AT5G60450	AT2G04880	AT1G59750	columella,cortex,epidermis,mature_endodermis,pericycle,phloem,quiescent_center,stele,xylem
AT5G60450	AT4G34000	AT1G59750	columella,cortex,epidermis,mature_endodermis,pericycle,phloem,quiescent_center,stele,xylem
AT5G60450	AT3G50060	AT1G59750	columella,cortex,epidermis,mature_endodermis,pericycle,phloem,quiescent_center,stele,xylem
AT5G60450	AT2G46270	AT1G59750	columella,cortex,epidermis,mature_endodermis,pericycle,phloem,quiescent_center,stele,xylem
AT5G60450	AT1G59750	AT5G65310	cortex,epidermis,mature_endodermis,pericycle,phloem,quiescent_center,stele,xylem
AT5G65310	AT4G35580	AT3G49690	cortex,epidermis,mature_endodermis,pericycle,phloem,quiescent_center,stele,xylem
AT5G65310	AT4G35580	AT4G37750	epidermis,mature_endodermis,pericycle,phloem,xylem
AT5G65310	AT4G35580	AT4G34000	cortex,epidermis,mature_endodermis,pericycle,phloem,quiescent_center,stele,xylem
