# Supplementary material for: Sustained-input switches for transcription factors and microRNAs are central building blocks of eukaryotic gene circuits
Source: Genome Biol. 2013 Aug 23;14(8):R85. doi: 10.1186/gb-2013-14-8-r85 (PMC4054853; doi:10.1186/gb-2013-14-8-r85)
Supplement: Additional file 3 — GoStat Analysis Output. Complete output from GoStat analysis described in the main text. [file gb-2013-14-8-r85-S3.ZIP › GOStat_output.xls]

## Sheet: Sheet1
Output of GOstat (implemented by Tim Beissbarth <beissbarth.edu.au>)
Input	91 IDs
Search against	tair
Unique Genes	91
Annotated Genes	29
GOs	83
Unique GOs	23
All Unique Sub-GOs	107
GO-DB	tair
Min Sub-GO length	3
Table of most significant GOs:
Numer of GOs	30
P-Value Cutoff	0.1
GO-Cluster Cutoff	-1
Display Method: up only
Total Count in Group: 29
Total in Control: 34414
GO	Genes	Groupcount	Totalcount	Pvalue	GO as name
GO:0035195	mir166b; mir166c; mir168b; mir167a; mir173; mir166g; mir157d; mir172a; mir165b; mir165a; mir163; mir164c; mir319b; mir166e; mir156a; mir157c; mir156f; mir166d; mir157a; mir157b; mir166f; mir172b; mir156e; mir160b; mir166a	25	63	3.69e-65	%biological_process%biological regulation%regulation of biological process%regulation of gene expression%regulation of gene expression, epigenetic%posttranscriptional gene silencing%RNA-mediated posttranscriptional gene silencing%miRNA-mediated gene silencing; %biological_process%cellular process%cellular metabolic process%nucleobase, nucleoside, nucleotide and nucleic acid metabolic process%gene…
GO:0035194	mir166b; mir166c; mir168b; mir167a; mir173; mir166g; mir157d; mir172a; mir165b; mir165a; mir163; mir164c; mir319b; mir166e; mir156a; mir157c; mir156f; mir166d; mir157a; mir157b; mir166f; mir172b; mir156e; mir160b; mir166a	25	89	6.32e-61	%biological_process%biological regulation%regulation of biological process%regulation of gene expression%regulation of gene expression, epigenetic%posttranscriptional gene silencing%RNA-mediated posttranscriptional gene silencing; %biological_process%cellular process%cellular metabolic process%nucleobase, nucleoside, nucleotide and nucleic acid metabolic process%gene silencing%posttranscriptional…
GO:0031047	mir166b; mir166c; mir168b; mir167a; mir173; mir166g; mir157d; mir172a; mir165b; mir165a; mir163; mir164c; mir319b; mir166e; mir156a; mir157c; mir156f; mir166d; mir157a; mir157b; mir166f; mir172b; mir156e; mir160b; mir166a	25	91	8.04e-61	%biological_process%cellular process%cellular metabolic process%nucleobase, nucleoside, nucleotide and nucleic acid metabolic process%gene silencing%RNA-mediated gene silencing; %biological_process%metabolic process%cellular metabolic process%nucleobase, nucleoside, nucleotide and nucleic acid metabolic process%gene silencing%RNA-mediated gene silencing; %biological_process%metabolic process%prim…
GO:0016441	mir166b; mir166c; mir168b; mir167a; mir173; mir166g; mir157d; mir172a; mir165b; mir165a; mir163; mir164c; mir319b; mir166e; mir156a; mir157c; mir156f; mir166d; mir157a; mir157b; mir166f; mir172b; mir156e; mir160b; mir166a	25	99	6.84e-60	%biological_process%biological regulation%regulation of biological process%regulation of gene expression%regulation of gene expression, epigenetic%posttranscriptional gene silencing; %biological_process%cellular process%cellular metabolic process%nucleobase, nucleoside, nucleotide and nucleic acid metabolic process%gene silencing%posttranscriptional gene silencing; %biological_process%gene expres…
GO:0016458	mir166b; mir166c; mir168b; mir167a; mir173; mir166g; mir157d; mir172a; mir165b; mir165a; mir163; mir164c; mir319b; mir166e; mir156a; mir157c; mir156f; mir166d; mir157a; mir157b; mir166f; mir172b; mir156e; mir160b; mir166a	25	120	1.25e-57	%biological_process%cellular process%cellular metabolic process%nucleobase, nucleoside, nucleotide and nucleic acid metabolic process%gene silencing; %biological_process%metabolic process%cellular metabolic process%nucleobase, nucleoside, nucleotide and nucleic acid metabolic process%gene silencing; %biological_process%metabolic process%primary metabolic process%nucleobase, nucleoside, nucleotide…
GO:0040029	mir166b; mir166c; mir168b; mir167a; mir173; mir166g; mir157d; mir172a; mir165b; mir165a; mir163; mir164c; mir319b; mir166e; mir156a; mir157c; mir156f; mir166d; mir157a; mir157b; mir166f; mir172b; mir156e; mir160b; mir166a	25	150	4.88e-55	%biological_process%biological regulation%regulation of biological process%regulation of gene expression%regulation of gene expression, epigenetic; %biological_process%gene expression#regulation of gene expression%regulation of gene expression, epigenetic;
GO:0010468	mir166b; mir166c; mir168b; mir167a; mir173; mir166g; mir157d; mir172a; mir165b; at4g35580.1; mir165a; mir163; rax3; mir164c; mir319b; mir166e; at5g52170.1; mir156a; mir156f; mir157c; mir166d; mir157a; mir157b; mir166f; myb77; mir172b; mir156e; mir160b; mir166a	29	1950	8.79e-36	%biological_process%biological regulation%regulation of biological process%regulation of gene expression; %biological_process%gene expression#regulation of gene expression;
GO:0050789	mir166b; mir166c; mir168b; mir167a; mir173; mir166g; mir157d; mir172a; mir165b; at4g35580.1; mir165a; mir163; rax3; mir164c; mir319b; mir166e; at5g52170.1; mir156a; mir156f; mir157c; mir166d; mir157a; mir157b; mir166f; myb77; mir172b; mir156e; mir160b; mir166a	29	2464	7.11e-33	%biological_process%biological regulation%regulation of biological process;
GO:0065007	mir166b; mir166c; mir168b; mir167a; mir173; mir166g; mir157d; mir172a; mir165b; at4g35580.1; mir165a; mir163; rax3; mir164c; mir319b; mir166e; at5g52170.1; mir156a; mir156f; mir157c; mir166d; mir157a; mir157b; mir166f; myb77; mir172b; mir156e; mir160b; mir166a	29	2852	4.49e-31	%biological_process%biological regulation;
GO:0006139	mir166b; mir166c; mir168b; mir167a; mir173; mir166g; mir157d; mir172a; mir165b; at4g35580.1; mir165a; mir163; rax3; mir164c; mir319b; mir166e; at5g52170.1; mir156a; mir156f; mir157c; mir166d; mir157a; mir157b; mir166f; myb77; mir172b; mir156e; mir160b; mir166a	29	3177	9.38e-30	%biological_process%cellular process%cellular metabolic process%nucleobase, nucleoside, nucleotide and nucleic acid metabolic process; %biological_process%metabolic process%cellular metabolic process%nucleobase, nucleoside, nucleotide and nucleic acid metabolic process; %biological_process%metabolic process%primary metabolic process%nucleobase, nucleoside, nucleotide and nucleic acid metabolic pr…
GO:0010467	mir166b; mir166c; mir168b; mir167a; mir173; mir166g; mir157d; mir172a; mir165b; at4g35580.1; mir165a; mir163; rax3; mir164c; mir319b; mir166e; at5g52170.1; mir156a; mir156f; mir157c; mir166d; mir157a; mir157b; mir166f; myb77; mir172b; mir156e; mir160b; mir166a	29	3754	1.1e-27	%biological_process%gene expression;
GO:0044237	mir166b; mir166c; mir168b; mir167a; mir173; mir166g; mir157d; mir172a; mir165b; at4g35580.1; mir165a; mir163; rax3; mir164c; mir319b; mir166e; at5g52170.1; mir156a; mir156f; mir157c; mir166d; mir157a; mir157b; mir166f; myb77; mir172b; mir156e; mir160b; mir166a	29	9054	1.16e-17	%biological_process%cellular process%cellular metabolic process; %biological_process%metabolic process%cellular metabolic process;
GO:0044238	mir166b; mir166c; mir168b; mir167a; mir173; mir166g; mir157d; mir172a; mir165b; at4g35580.1; mir165a; mir163; rax3; mir164c; mir319b; mir166e; at5g52170.1; mir156a; mir156f; mir157c; mir166d; mir157a; mir157b; mir166f; myb77; mir172b; mir156e; mir160b; mir166a	29	9160	2e-17	%biological_process%metabolic process%primary metabolic process;
GO:0009987	mir166b; mir166c; mir168b; mir167a; mir173; mir166g; mir157d; mir172a; mir165b; at4g35580.1; mir165a; mir163; rax3; mir164c; mir319b; mir166e; at5g52170.1; mir156a; mir156f; mir157c; mir166d; mir157a; mir157b; mir166f; myb77; mir172b; mir156e; mir160b; mir166a	29	11375	6.14e-13	%biological_process%cellular process;
GO:0048835	mir164c	1	1	0.00451	%biological_process%biological regulation%regulation of biological process%regulation of developmental process%specification of organ number%specification of floral organ number%specification of petal number%specification of decreased petal number; %biological_process%developmental process%anatomical structure development%reproductive structure development%flower development%floral whorl developm…
GO:0048833	mir164c	1	1	0.00451	%biological_process%biological regulation%regulation of biological process%regulation of developmental process%specification of organ number%specification of floral organ number; %biological_process%developmental process%anatomical structure development%reproductive structure development%flower development#specification of floral organ number; %biological_process%developmental process%multicellul…
GO:0048834	mir164c	1	1	0.00451	%biological_process%biological regulation%regulation of biological process%regulation of developmental process%specification of organ number%specification of floral organ number%specification of petal number; %biological_process%developmental process%anatomical structure development%reproductive structure development%flower development%floral whorl development%corolla development#specification of…
GO:0048832	mir164c	1	1	0.00451	%biological_process%biological regulation%regulation of biological process%regulation of developmental process%specification of organ number; %biological_process%developmental process%multicellular organismal development#pattern specification process%regionalization%specification of organ number; %biological_process%developmental process%pattern specification process%regionalization%specification…
GO:0048438	mir164c; mir167a	2	77	0.00983	%biological_process%developmental process%anatomical structure development%reproductive structure development%flower development%floral whorl development; %biological_process%developmental process%multicellular organismal development#post-embryonic development%flower development%floral whorl development; %biological_process%developmental process%post-embryonic development%flower development%flora…
GO:0048437	mir164c; mir167a	2	88	0.0113	%biological_process%developmental process%anatomical structure development%organ development%post-embryonic organ development%floral organ development; %biological_process%developmental process%anatomical structure development%reproductive structure development%flower development#floral organ development; %biological_process%developmental process%anatomical structure development%system developmen…
GO:0048569	mir164c; mir167a	2	88	0.0113	%biological_process%developmental process%anatomical structure development%organ development%post-embryonic organ development; %biological_process%developmental process%anatomical structure development%system development#organ development%post-embryonic organ development; %biological_process%developmental process%multicellular organismal development#system development#organ development%post-embry…
GO:0048451	mir164c	1	3	0.0113	%biological_process%developmental process%anatomical structure development#anatomical structure morphogenesis#anatomical structure formation%organ formation%floral organ formation%petal formation; %biological_process%developmental process%anatomical structure development#anatomical structure morphogenesis%organ morphogenesis%floral organ morphogenesis%floral organ formation%petal formation; %biol…
GO:0000900	mir164c	1	4	0.0144	%molecular_function%binding%nucleic acid binding%translation factor activity, nucleic acid binding%translation repressor activity, nucleic acid binding; %molecular_function%translation regulator activity%translation factor activity, nucleic acid binding%translation repressor activity, nucleic acid binding; %molecular_function%translation regulator activity%translation repressor activity%translati…
GO:0030371	mir164c	1	5	0.0173	%molecular_function%translation regulator activity%translation repressor activity;
GO:0035279	mir166a	1	6	0.0193	%biological_process%biological regulation%regulation of biological process%regulation of gene expression%regulation of gene expression, epigenetic%posttranscriptional gene silencing%RNA-mediated posttranscriptional gene silencing%miRNA-mediated gene silencing#miRNA-mediated gene silencing, mRNA cleavage; %biological_process%cellular process%cellular metabolic process%nucleobase, nucleoside, nucle…
GO:0048446	mir164c	1	6	0.0193	%biological_process%developmental process%anatomical structure development#anatomical structure morphogenesis%organ morphogenesis%floral organ morphogenesis%petal morphogenesis; %biological_process%developmental process%anatomical structure development%organ development#organ morphogenesis%floral organ morphogenesis%petal morphogenesis; %biological_process%developmental process%anatomical structu…
GO:0009751	rax3; myb77	2	130	0.0198	%biological_process%response to stimulus%response to chemical stimulus%response to salicylic acid stimulus; %biological_process%response to stimulus%response to endogenous stimulus%response to salicylic acid stimulus;
GO:0006379	mir166a	1	8	0.024	%biological_process%cellular process%cellular metabolic process%nucleobase, nucleoside, nucleotide and nucleic acid metabolic process%RNA metabolic process%mRNA metabolic process%mRNA processing%mRNA cleavage; %biological_process%cellular process%cellular metabolic process%nucleobase, nucleoside, nucleotide and nucleic acid metabolic process%RNA metabolic process%RNA processing%mRNA processing%mR…
GO:0048449	mir164c	1	9	0.0261	%biological_process%developmental process%anatomical structure development#anatomical structure morphogenesis#anatomical structure formation%organ formation%floral organ formation; %biological_process%developmental process%anatomical structure development#anatomical structure morphogenesis%organ morphogenesis%floral organ morphogenesis%floral organ formation; %biological_process%developmental pro…
GO:0048731	mir164c; mir167a; mir166a	3	508	0.0285	%biological_process%developmental process%anatomical structure development%system development; %biological_process%developmental process%multicellular organismal development#system development; %biological_process%multicellular organismal process%multicellular organismal development#system development;
Table with GO Annotations:
Gene	Search Term	GOs	GO names
at1g09530	AT1G09530
at1g11735	AT1G11735
at1g13260	AT1G13260
at1g19371	AT1G19371
at1g19850	AT1G19850
at1g20375	AT1G20375
at1g20980	AT1G20980
at1g26985	AT1G26985
at1g30330	AT1G30330
at1g30490	AT1G30490
at1g31173	AT1G31173
at1g35501	AT1G35501
at1g49720	AT1G49720
at1g53687	AT1G53687
at1g59750	AT1G59750
at1g62035	AT1G62035
at2g04880	AT2G04880
at2g10606	AT2G10606
at2g19425	AT2G19425
at2g22496	AT2G22496
at2g39885	AT2G39885
at2g40805	AT2G40805
at2g46270	AT2G46270
at2g47275	AT2G47275
at3g09285	AT3G09285
at3g11435	AT3G11435
at3g13724	AT3G13724
at3g19290	AT3G19290
at3g26813	AT3G26813
at3g26819	AT3G26819
at3g54340	AT3G54340
at3g55512	AT3G55512
at3g58780	AT3G58780
at4g01120	AT4G01120
at4g05105	AT4G05105
at4g13494	AT4G13494
at4g21750	AT4G21750
at4g24415	AT4G24415
at4g34000	AT4G34000
at4g35580.1	AT4G35580	GO:0003700; GO:0045449	GO:0003700,%molecular_function%binding%nucleic acid binding%DNA binding%transcription factor activity; %molecular_function%transcription regulator activity%transcription factor activity; GO:0045449,%biological_process%biological regulation%regulation of biological process%regulation of cellular process%regulation of cellular metabolic process%regulation of nucleobase, nucleoside, nucleotide and n…
at4g36730	AT4G36730
at4g37750	AT4G37750
at5g02035	AT5G02035
at5g02470	AT5G02470
at5g14545	AT5G14545
at5g20240	AT5G20240
at5g20730	AT5G20730
at5g37020	AT5G37020
at5g39635	AT5G39635
at5g52170.1	AT5G52170	GO:0003677; GO:0003700; GO:0005634; GO:0006355	GO:0003677,%molecular_function%binding%nucleic acid binding%DNA binding; GO:0003700,%molecular_function%binding%nucleic acid binding%DNA binding%transcription factor activity; %molecular_function%transcription regulator activity%transcription factor activity; GO:0005634,%cellular_component%cell#cell part%intracellular#intracellular part%intracellular organelle%intracellular membrane-bound organel…
at5g60408	AT5G60408
at5g60450	AT5G60450
at5g65310	AT5G65310
mir156a	AT2G25095	GO:0035195	GO:0035195,%biological_process%biological regulation%regulation of biological process%regulation of gene expression%regulation of gene expression, epigenetic%posttranscriptional gene silencing%RNA-mediated posttranscriptional gene silencing%miRNA-mediated gene silencing; %biological_process%cellular process%cellular metabolic process%nucleobase, nucleoside, nucleotide and nucleic acid metabolic p…
mir156e	AT5G11977	GO:0003674; GO:0005575; GO:0035195	GO:0003674,%molecular_function; GO:0005575,%cellular_component; GO:0035195,%biological_process%biological regulation%regulation of biological process%regulation of gene expression%regulation of gene expression, epigenetic%posttranscriptional gene silencing%RNA-mediated posttranscriptional gene silencing%miRNA-mediated gene silencing; %biological_process%cellular process%cellular metabolic process…
mir156f	AT5G26147	GO:0003674; GO:0005575; GO:0035195	GO:0003674,%molecular_function; GO:0005575,%cellular_component; GO:0035195,%biological_process%biological regulation%regulation of biological process%regulation of gene expression%regulation of gene expression, epigenetic%posttranscriptional gene silencing%RNA-mediated posttranscriptional gene silencing%miRNA-mediated gene silencing; %biological_process%cellular process%cellular metabolic process…
mir156i	MIR156I
mir157a	AT1G66783	GO:0003674; GO:0005575; GO:0035195	GO:0003674,%molecular_function; GO:0005575,%cellular_component; GO:0035195,%biological_process%biological regulation%regulation of biological process%regulation of gene expression%regulation of gene expression, epigenetic%posttranscriptional gene silencing%RNA-mediated posttranscriptional gene silencing%miRNA-mediated gene silencing; %biological_process%cellular process%cellular metabolic process…
mir157b	AT1G66795	GO:0003674; GO:0005575; GO:0035195	GO:0003674,%molecular_function; GO:0005575,%cellular_component; GO:0035195,%biological_process%biological regulation%regulation of biological process%regulation of gene expression%regulation of gene expression, epigenetic%posttranscriptional gene silencing%RNA-mediated posttranscriptional gene silencing%miRNA-mediated gene silencing; %biological_process%cellular process%cellular metabolic process…
mir157c	AT3G18217	GO:0003674; GO:0005575; GO:0035195	GO:0003674,%molecular_function; GO:0005575,%cellular_component; GO:0035195,%biological_process%biological regulation%regulation of biological process%regulation of gene expression%regulation of gene expression, epigenetic%posttranscriptional gene silencing%RNA-mediated posttranscriptional gene silencing%miRNA-mediated gene silencing; %biological_process%cellular process%cellular metabolic process…
mir157d	AT1G48742	GO:0003674; GO:0005575; GO:0035195	GO:0003674,%molecular_function; GO:0005575,%cellular_component; GO:0035195,%biological_process%biological regulation%regulation of biological process%regulation of gene expression%regulation of gene expression, epigenetic%posttranscriptional gene silencing%RNA-mediated posttranscriptional gene silencing%miRNA-mediated gene silencing; %biological_process%cellular process%cellular metabolic process…
mir160b	AT4G17788	GO:0035195	GO:0035195,%biological_process%biological regulation%regulation of biological process%regulation of gene expression%regulation of gene expression, epigenetic%posttranscriptional gene silencing%RNA-mediated posttranscriptional gene silencing%miRNA-mediated gene silencing; %biological_process%cellular process%cellular metabolic process%nucleobase, nucleoside, nucleotide and nucleic acid metabolic p…
mir163	AT1G66725	GO:0003674; GO:0005575; GO:0035195	GO:0003674,%molecular_function; GO:0005575,%cellular_component; GO:0035195,%biological_process%biological regulation%regulation of biological process%regulation of gene expression%regulation of gene expression, epigenetic%posttranscriptional gene silencing%RNA-mediated posttranscriptional gene silencing%miRNA-mediated gene silencing; %biological_process%cellular process%cellular metabolic process…
mir164c	AT5G27807	GO:0000900; GO:0005575; GO:0016481; GO:0035195; GO:0048451; GO:0048835	GO:0000900,%molecular_function%binding%nucleic acid binding%translation factor activity, nucleic acid binding%translation repressor activity, nucleic acid binding; %molecular_function%translation regulator activity%translation factor activity, nucleic acid binding%translation repressor activity, nucleic acid binding; %molecular_function%translation regulator activity%translation repressor activit…
mir165a	AT1G01183	GO:0003674; GO:0005575; GO:0035195	GO:0003674,%molecular_function; GO:0005575,%cellular_component; GO:0035195,%biological_process%biological regulation%regulation of biological process%regulation of gene expression%regulation of gene expression, epigenetic%posttranscriptional gene silencing%RNA-mediated posttranscriptional gene silencing%miRNA-mediated gene silencing; %biological_process%cellular process%cellular metabolic process…
mir165b	AT4G00885	GO:0003674; GO:0005575; GO:0035195	GO:0003674,%molecular_function; GO:0005575,%cellular_component; GO:0035195,%biological_process%biological regulation%regulation of biological process%regulation of gene expression%regulation of gene expression, epigenetic%posttranscriptional gene silencing%RNA-mediated posttranscriptional gene silencing%miRNA-mediated gene silencing; %biological_process%cellular process%cellular metabolic process…
mir166a	AT2G46685	GO:0010087; GO:0035279	GO:0010087,%biological_process%developmental process%anatomical structure development%organ development#tissue development%phloem or xylem histogenesis; %biological_process%developmental process%anatomical structure development%system development#organ development#tissue development%phloem or xylem histogenesis; %biological_process%developmental process%anatomical structure development%tissue dev…
mir166b	AT3G61897	GO:0035195	GO:0035195,%biological_process%biological regulation%regulation of biological process%regulation of gene expression%regulation of gene expression, epigenetic%posttranscriptional gene silencing%RNA-mediated posttranscriptional gene silencing%miRNA-mediated gene silencing; %biological_process%cellular process%cellular metabolic process%nucleobase, nucleoside, nucleotide and nucleic acid metabolic p…
mir166c	AT5G08712	GO:0035195	GO:0035195,%biological_process%biological regulation%regulation of biological process%regulation of gene expression%regulation of gene expression, epigenetic%posttranscriptional gene silencing%RNA-mediated posttranscriptional gene silencing%miRNA-mediated gene silencing; %biological_process%cellular process%cellular metabolic process%nucleobase, nucleoside, nucleotide and nucleic acid metabolic p…
mir166d	AT5G08717	GO:0035195	GO:0035195,%biological_process%biological regulation%regulation of biological process%regulation of gene expression%regulation of gene expression, epigenetic%posttranscriptional gene silencing%RNA-mediated posttranscriptional gene silencing%miRNA-mediated gene silencing; %biological_process%cellular process%cellular metabolic process%nucleobase, nucleoside, nucleotide and nucleic acid metabolic p…
mir166e	AT5G41905	GO:0035195	GO:0035195,%biological_process%biological regulation%regulation of biological process%regulation of gene expression%regulation of gene expression, epigenetic%posttranscriptional gene silencing%RNA-mediated posttranscriptional gene silencing%miRNA-mediated gene silencing; %biological_process%cellular process%cellular metabolic process%nucleobase, nucleoside, nucleotide and nucleic acid metabolic p…
mir166f	AT5G43603	GO:0035195	GO:0035195,%biological_process%biological regulation%regulation of biological process%regulation of gene expression%regulation of gene expression, epigenetic%posttranscriptional gene silencing%RNA-mediated posttranscriptional gene silencing%miRNA-mediated gene silencing; %biological_process%cellular process%cellular metabolic process%nucleobase, nucleoside, nucleotide and nucleic acid metabolic p…
mir166g	AT5G63715	GO:0035195	GO:0035195,%biological_process%biological regulation%regulation of biological process%regulation of gene expression%regulation of gene expression, epigenetic%posttranscriptional gene silencing%RNA-mediated posttranscriptional gene silencing%miRNA-mediated gene silencing; %biological_process%cellular process%cellular metabolic process%nucleobase, nucleoside, nucleotide and nucleic acid metabolic p…
mir167a	AT3G22886	GO:0003674; GO:0005575; GO:0035195; GO:0048481; GO:0048653	GO:0003674,%molecular_function; GO:0005575,%cellular_component; GO:0035195,%biological_process%biological regulation%regulation of biological process%regulation of gene expression%regulation of gene expression, epigenetic%posttranscriptional gene silencing%RNA-mediated posttranscriptional gene silencing%miRNA-mediated gene silencing; %biological_process%cellular process%cellular metabolic process…
mir168b	AT5G45307	GO:0003674; GO:0005575; GO:0035195	GO:0003674,%molecular_function; GO:0005575,%cellular_component; GO:0035195,%biological_process%biological regulation%regulation of biological process%regulation of gene expression%regulation of gene expression, epigenetic%posttranscriptional gene silencing%RNA-mediated posttranscriptional gene silencing%miRNA-mediated gene silencing; %biological_process%cellular process%cellular metabolic process…
mir172a	AT2G28056	GO:0003674; GO:0005575; GO:0035195	GO:0003674,%molecular_function; GO:0005575,%cellular_component; GO:0035195,%biological_process%biological regulation%regulation of biological process%regulation of gene expression%regulation of gene expression, epigenetic%posttranscriptional gene silencing%RNA-mediated posttranscriptional gene silencing%miRNA-mediated gene silencing; %biological_process%cellular process%cellular metabolic process…
mir172b	AT5G04275	GO:0003674; GO:0005575; GO:0035195	GO:0003674,%molecular_function; GO:0005575,%cellular_component; GO:0035195,%biological_process%biological regulation%regulation of biological process%regulation of gene expression%regulation of gene expression, epigenetic%posttranscriptional gene silencing%RNA-mediated posttranscriptional gene silencing%miRNA-mediated gene silencing; %biological_process%cellular process%cellular metabolic process…
mir173	AT3G23125	GO:0035195	GO:0035195,%biological_process%biological regulation%regulation of biological process%regulation of gene expression%regulation of gene expression, epigenetic%posttranscriptional gene silencing%RNA-mediated posttranscriptional gene silencing%miRNA-mediated gene silencing; %biological_process%cellular process%cellular metabolic process%nucleobase, nucleoside, nucleotide and nucleic acid metabolic p…
mir319b	AT5G41663	GO:0003674; GO:0005575; GO:0035195	GO:0003674,%molecular_function; GO:0005575,%cellular_component; GO:0035195,%biological_process%biological regulation%regulation of biological process%regulation of gene expression%regulation of gene expression, epigenetic%posttranscriptional gene silencing%RNA-mediated posttranscriptional gene silencing%miRNA-mediated gene silencing; %biological_process%cellular process%cellular metabolic process…
mir5026	MIR5026
mir5630b	MIR5630B
mir5635d	MIR5635D
mir5636	MIR5636
mir5638b	MIR5638B
mir5643a	MIR5643A
mir5647	MIR5647
mir5648	MIR5648
mir5663	MIR5663
mir5665	MIR5665
myb77	AT3G50060	GO:0003677; GO:0003700; GO:0005634; GO:0006355; GO:0009651; GO:0009723; GO:0009737; GO:0009739; GO:0009751; GO:0009753; GO:0046686	GO:0003677,%molecular_function%binding%nucleic acid binding%DNA binding; GO:0003700,%molecular_function%binding%nucleic acid binding%DNA binding%transcription factor activity; %molecular_function%transcription regulator activity%transcription factor activity; GO:0005634,%cellular_component%cell#cell part%intracellular#intracellular part%intracellular organelle%intracellular membrane-bound organel…
rax3	AT3G49690	GO:0003677; GO:0003700; GO:0005634; GO:0006355; GO:0009751	GO:0003677,%molecular_function%binding%nucleic acid binding%DNA binding; GO:0003700,%molecular_function%binding%nucleic acid binding%DNA binding%transcription factor activity; %molecular_function%transcription regulator activity%transcription factor activity; GO:0005634,%cellular_component%cell#cell part%intracellular#intracellular part%intracellular organelle%intracellular membrane-bound organel…
