# Supplementary material for: Sustained-input switches for transcription factors and microRNAs are central building blocks of eukaryotic gene circuits
Source: Genome Biol. 2013 Aug 23;14(8):R85. doi: 10.1186/gb-2013-14-8-r85 (PMC4054853; doi:10.1186/gb-2013-14-8-r85)
Supplement: Additional file 4 — WaRSwap Code. Zipped folder containing README, R code, and sample Bash calling script. [file gb-2013-14-8-r85-S4.ZIP]

Archive with 12 entries (9 files):
- WaRSwap_code/
- WaRSwap_code/call_warswap.sh
- WaRSwap_code/example_call_warswap.sh
- WaRSwap_code/GNU_General_Public_License.txt
- WaRSwap_code/README.txt
- WaRSwap_code/sample_graph/
- WaRSwap_code/sample_graph/ath_apcg.ath_xie_tss_nonxie_prec.-3000_0.FN.0.8.mismatch_5.dg_80.stringent.genes.edges.igraph.edges.txt
- WaRSwap_code/sample_graph/ath_apcg.ath_xie_tss_nonxie_prec.-3000_0.FN.0.8.mismatch_5.dg_80.stringent.genes.edges.igraph.vertices.txt
- WaRSwap_code/sample_output/
- WaRSwap_code/sample_output/ath_apcg.ath_xie_tss_nonxie_prec.-3000_0.FN.0.8.mismatch_5.dg_80.stringent.genes.edges.randomization.1.igraph.edges.txt
- WaRSwap_code/sample_output/ath_apcg.ath_xie_tss_nonxie_prec.-3000_0.FN.0.8.mismatch_5.dg_80.stringent.genes.edges.randomization.1.Rout
- WaRSwap_code/warswap.R
