# Supplementary material for: Sustained-input switches for transcription factors and microRNAs are central building blocks of eukaryotic gene circuits
Source: Genome Biol. 2013 Aug 23;14(8):R85. doi: 10.1186/gb-2013-14-8-r85 (PMC4054853; doi:10.1186/gb-2013-14-8-r85)
Supplement: Additional file 4 — WaRSwap Code. Zipped folder containing README, R code, and sample Bash calling script. [file gb-2013-14-8-r85-S4.ZIP › WaRSwap_code/call_warswap.sh]

#!/bin/bash

#Rprog=/opt/apps/R-2.12.0/bin/R
Rprog=R

edgefile=$1
vertexfile=$2
edgefileout=$3
Routput=$4
seed=$5

$Rprog --no-save BATCH $edgefile $vertexfile $edgefileout $seed < warswap.R > $Routput 2>&1
