# Supplementary material for: Sustained-input switches for transcription factors and microRNAs are central building blocks of eukaryotic gene circuits
Source: Genome Biol. 2013 Aug 23;14(8):R85. doi: 10.1186/gb-2013-14-8-r85 (PMC4054853; doi:10.1186/gb-2013-14-8-r85)
Supplement: Additional file 4 — WaRSwap Code. Zipped folder containing README, R code, and sample Bash calling script. [file gb-2013-14-8-r85-S4.ZIP › WaRSwap_code/example_call_warswap.sh]

#!/bin/bash

# First, make sure that "Rprog" in call_warswap.sh points to R on your system

# Input files: an edge file and a vertex file in igraph format
edgefile=sample_graph/ath_apcg.ath_xie_tss_nonxie_prec.-3000_0.FN.0.8.mismatch_5.dg_80.stringent.genes.edges.igraph.edges.txt
vertexfile=sample_graph/ath_apcg.ath_xie_tss_nonxie_prec.-3000_0.FN.0.8.mismatch_5.dg_80.stringent.genes.edges.igraph.vertices.txt

# Output file names
edgefileout=sample_output/ath_apcg.ath_xie_tss_nonxie_prec.-3000_0.FN.0.8.mismatch_5.dg_80.stringent.genes.edges.randomization.1.igraph.edges.txt
Routput=sample_output/ath_apcg.ath_xie_tss_nonxie_prec.-3000_0.FN.0.8.mismatch_5.dg_80.stringent.genes.edges.randomization.1.Rout

# Optionally, input a seed to R's random number generator
seed=5

./call_warswap.sh $edgefile $vertexfile $edgefileout $Routput $seed
