# Supplementary material for: Sustained-input switches for transcription factors and microRNAs are central building blocks of eukaryotic gene circuits
Source: Genome Biol. 2013 Aug 23;14(8):R85. doi: 10.1186/gb-2013-14-8-r85 (PMC4054853; doi:10.1186/gb-2013-14-8-r85)
Supplement: Additional file 4 — WaRSwap Code. Zipped folder containing README, R code, and sample Bash calling script. [file gb-2013-14-8-r85-S4.ZIP › WaRSwap_code/README.txt]

This directory contains the WaRSwap network randomization program, as described in "Sustained-input switches for TFs and miRNAs are central building blocks of eukaryotic gene circuits", Molecular Systems Biology, 2012, by Molly Megraw, Sayan Mukherjee, and Uwe Ohler.

For questions about the code, please contact molly.megraw@duke.edu.

This software is made freely available for non-commercial use under the GNU public license.  If use or extension of this software results in a publication, we would appreciate a citation of the paper above.


-----------------
Directory content
-----------------
warswap.R		R implementation of the WaRSwap algorithm.
			Requires the R igraph library, freely available
			from http://cran.r-project.org/

call_warswap.sh		A bash calling script to call warswap.R in batch mode 
			from the command line in a linux/unix environment.

example_call_warswap.sh	An example using call_warswap.sh which produces one randomization
			from the sample input network in the sample_graph directory. 

sample_graph		Directory containing a sample network in igraph file format.
			warswap.R currently expects that in the vertex file:
			Transcription Factors (TFs) are assigned a color of 0,
			microRNAs (miRNAs) are assigned a color of 1,
			non-TF protein coding genes (genes) are assigned a color of 2.
			(This can easily be changed on lines 21-23 of warswap.R)
			

sample_output		Directory where sample output from example_call_warswap.sh is placed.


-----------------
How-To
-----------------
To test warswap.R on a linux/unix system,
(1) Make sure the .sh files are executable
(2) If the version of R you wish to use has a 
    specific calling path other than "R",
    enter the correct path in call_warswap.sh
(3) Make sure your version of R has the igraph pacakge installed
(4) On the command line, type
    ./call_warswap.sh

To test warswap.R on a Windows system,
(1) Open the file warswap.R, enter the input/output file 
    locations directly as R variables
(2) Make sure that R's current directory is set such that 
    it can see the input/output file locations
(3) Run warswap.R
