# Supplementary material for: Sustained-input switches for transcription factors and microRNAs are central building blocks of eukaryotic gene circuits
Source: Genome Biol. 2013 Aug 23;14(8):R85. doi: 10.1186/gb-2013-14-8-r85 (PMC4054853; doi:10.1186/gb-2013-14-8-r85)
Supplement: Additional file 4 — WaRSwap Code. Zipped folder containing README, R code, and sample Bash calling script. [file gb-2013-14-8-r85-S4.ZIP › WaRSwap_code/sample_graph/ath_apcg.ath_xie_tss_nonxie_prec.-3000_0.FN.0.8.mismatch_5.dg_80.stringent.genes.edges.igraph.edges.txt]

0	1
0	2
0	3
0	4
0	5
0	6
0	7
0	8
0	9
0	10
0	11
0	12
0	13
0	14
0	15
0	16
0	17
0	18
0	19
0	20
0	21
0	22
0	23
0	24
0	25
0	26
0	27
0	28
0	29
0	30
0	31
0	32
0	33
0	34
0	35
0	36
0	37
0	38
0	39
0	40
0	41
0	42
0	43
0	44
0	45
0	46
0	47
0	48
0	49
0	50
0	51
0	52
0	53
0	54
0	55
0	56
0	57
0	58
0	59
60	61
60	62
60	63
60	64
60	65
60	66
60	67
60	68
60	69
60	70
60	71
60	72
60	73
60	74
60	75
60	76
60	77
60	78
60	79
60	80
60	81
60	82
60	83
60	84
60	85
60	86
60	87
60	88
60	89
60	90
60	91
60	92
60	93
60	94
60	95
60	96
60	97
60	98
60	99
60	100
60	101
60	102
60	103
60	104
60	105
60	106
60	107
60	108
60	109
60	110
60	111
60	112
60	113
60	114
60	115
60	116
60	117
60	118
60	119
60	120
60	121
60	122
60	123
60	124
60	125
60	126
60	127
60	128
60	129
60	130
60	131
60	132
60	133
60	134
60	135
60	136
60	137
60	138
60	139
60	140
60	141
60	142
143	144
143	145
143	146
143	147
143	148
143	149
143	150
143	151
143	152
143	153
143	154
143	155
143	156
143	157
143	158
143	159
143	160
143	161
143	162
143	163
143	164
143	165
143	166
143	167
143	168
143	169
143	170
143	171
143	172
143	173
143	174
143	67
143	175
143	176
143	177
143	178
143	179
143	180
143	181
143	182
143	183
143	184
143	185
143	186
143	187
143	188
143	189
143	190
143	191
143	192
143	193
143	194
143	195
143	196
143	197
143	198
143	199
143	200
143	201
143	202
143	203
143	204
143	205
143	206
143	207
143	208
143	209
143	210
143	211
143	212
143	213
143	214
143	215
143	216
143	217
143	218
143	219
143	220
143	221
143	222
143	223
143	224
143	225
143	226
143	227
143	228
143	229
143	230
143	231
143	232
143	233
143	234
143	235
143	236
143	237
143	238
143	239
143	240
143	241
143	242
143	243
143	244
143	245
143	246
143	247
143	248
143	249
143	250
143	251
143	252
143	253
143	254
143	255
143	256
143	257
143	258
143	259
143	260
143	261
143	262
143	263
143	264
143	265
143	77
143	266
143	267
143	268
143	269
143	270
143	271
143	272
143	273
143	274
143	275
143	276
143	277
143	278
143	279
143	280
143	281
143	282
143	283
143	284
143	285
143	286
143	287
143	288
143	289
143	290
143	291
143	292
143	293
143	294
143	295
143	296
143	297
143	298
143	299
143	300
143	301
143	302
143	303
143	304
143	305
143	306
143	307
143	308
143	309
143	310
143	311
143	312
143	313
143	314
143	315
143	316
143	317
143	318
143	319
143	320
143	321
143	322
143	323
143	324
143	325
143	326
143	327
143	328
143	329
143	330
143	331
143	332
143	333
143	334
143	335
143	336
143	337
143	338
143	339
143	340
143	341
143	342
143	343
143	344
143	345
143	346
143	347
143	348
143	349
143	350
143	351
143	352
143	353
143	354
143	355
143	356
143	357
143	358
143	359
143	360
143	361
143	362
143	363
143	364
143	365
143	366
143	367
143	368
143	369
143	370
143	371
143	372
143	373
143	374
143	375
143	376
143	377
143	378
143	379
143	380
143	381
143	382
143	383
143	384
143	385
143	386
143	387
143	388
143	389
143	390
143	391
143	392
143	393
143	394
143	395
143	396
143	397
143	398
143	399
143	400
143	401
143	402
143	403
143	404
143	405
143	406
143	407
143	408
143	409
143	410
143	411
143	412
143	413
143	414
143	415
143	416
143	417
143	418
143	419
143	420
143	421
143	422
143	423
143	424
143	425
143	426
143	427
143	428
143	429
143	430
143	431
143	432
143	433
143	434
143	435
143	436
143	437
143	438
143	439
143	440
143	441
143	442
143	443
143	444
143	445
143	446
143	447
143	448
143	449
143	450
143	451
143	452
143	453
143	454
143	455
143	456
143	457
143	458
143	459
143	460
143	461
143	462
143	463
143	464
143	465
143	466
143	467
143	468
143	469
143	470
143	471
143	472
143	473
143	474
143	475
143	476
143	477
143	478
143	479
143	480
143	481
143	482
143	483
143	484
143	485
143	486
143	487
143	488
143	489
143	490
143	491
143	492
143	493
143	494
143	495
143	496
143	104
143	497
143	498
143	499
143	500
143	501
143	502
143	503
143	504
143	505
143	506
143	507
143	508
143	509
143	510
143	511
143	512
143	513
143	514
143	515
143	516
143	517
143	518
143	519
143	520
143	521
143	522
143	523
143	524
143	525
143	526
143	527
143	528
143	529
143	530
143	531
143	532
143	533
143	534
143	535
143	536
143	537
143	538
143	539
143	540
143	541
143	542
143	543
143	544
143	545
143	546
143	547
143	548
143	549
143	550
143	551
143	552
143	553
143	554
143	555
143	556
143	557
143	558
143	559
143	560
143	561
143	562
143	115
143	563
143	564
143	565
143	566
143	567
143	568
143	569
143	570
143	571
143	572
143	573
143	574
143	575
143	576
143	577
143	578
143	579
143	580
143	581
143	582
143	583
143	584
143	585
143	586
143	587
143	588
143	589
143	590
143	591
143	592
143	593
143	594
143	595
143	596
143	597
143	598
143	599
143	600
143	601
143	43
143	602
143	603
143	604
143	605
143	606
143	607
143	608
143	609
143	610
143	611
143	612
143	613
143	614
143	615
143	616
143	617
143	618
143	619
143	620
143	621
143	622
143	623
143	624
143	625
143	626
143	627
143	628
143	629
143	630
143	631
143	632
143	633
143	634
143	635
143	636
143	637
143	638
143	639
143	640
143	641
143	642
143	643
143	644
143	645
143	646
143	647
143	648
143	649
143	650
143	651
143	652
143	653
143	654
143	655
143	656
143	657
143	658
143	659
143	660
143	661
143	662
143	663
143	664
143	665
143	666
143	667
143	668
143	669
143	670
143	671
143	672
143	673
143	674
143	675
143	676
143	677
143	678
143	679
143	680
143	681
143	682
143	683
143	684
143	685
143	686
143	687
143	688
143	689
143	690
143	691
143	692
143	693
143	694
143	695
143	696
143	697
143	698
143	699
143	700
143	701
143	702
143	703
143	704
143	705
143	706
143	707
143	708
143	709
143	710
143	711
143	712
143	713
143	714
143	715
143	716
143	717
143	718
143	719
143	720
143	721
143	722
143	723
143	724
143	725
143	726
143	727
143	728
143	729
143	730
143	731
143	732
143	733
143	734
143	735
143	736
143	737
143	738
143	739
143	740
143	741
143	742
143	743
143	744
143	745
143	746
143	747
143	748
143	749
143	750
143	751
143	752
143	753
143	754
143	755
143	756
143	757
143	758
143	759
143	760
143	761
143	762
143	763
143	764
143	765
143	766
143	767
143	768
143	769
143	770
143	771
143	772
143	773
143	774
143	775
143	776
143	777
143	778
143	779
143	780
143	781
143	782
143	783
143	784
143	785
143	786
143	787
143	788
143	789
143	790
143	791
143	792
143	793
143	794
143	795
143	796
143	797
143	798
143	799
143	800
143	801
143	802
143	803
143	804
143	805
143	806
143	807
143	808
143	809
143	810
143	811
143	812
143	813
143	814
143	815
143	816
143	817
143	818
143	819
143	820
143	821
143	822
143	823
143	824
143	825
143	826
143	827
143	828
143	75
143	829
143	830
143	831
143	832
143	833
143	834
143	835
143	836
143	837
143	838
143	839
143	840
143	841
143	842
143	843
143	844
143	845
143	846
143	847
143	848
143	849
143	850
143	851
143	852
143	853
143	854
143	86
143	855
143	856
143	857
143	858
143	859
143	860
143	861
143	862
143	863
143	864
143	865
143	866
143	867
143	868
143	869
143	870
143	871
143	872
143	873
143	874
143	875
143	876
143	877
143	878
143	94
143	879
143	880
143	881
143	882
143	883
143	884
143	885
143	886
143	887
143	888
143	889
143	890
143	891
143	892
143	893
143	894
143	895
143	896
143	897
143	898
143	899
143	900
143	901
143	902
143	903
143	904
143	905
143	906
143	907
143	102
143	908
143	909
143	910
143	911
143	912
143	913
143	914
143	915
143	916
143	917
143	918
143	919
143	920
143	921
143	106
143	922
143	923
143	924
143	925
143	926
143	927
143	928
143	929
143	930
143	931
143	932
143	933
143	934
143	935
143	936
143	937
143	938
143	939
143	940
143	941
143	942
143	943
143	944
143	945
143	946
143	947
143	948
143	949
143	950
143	951
143	952
143	953
143	954
143	955
143	956
143	957
143	958
143	959
143	960
143	961
143	962
143	963
143	964
143	965
143	966
143	49
143	125
143	967
143	968
143	969
143	970
143	971
143	972
143	973
143	974
143	975
143	976
143	977
143	978
143	979
143	980
143	981
143	982
143	983
143	984
143	985
143	986
143	987
143	988
143	989
143	990
143	991
143	992
143	993
143	994
143	995
143	996
143	997
143	998
143	999
143	1000
143	1001
143	1002
143	1003
143	1004
143	1005
143	1006
143	1007
143	1008
143	1009
143	1010
143	1011
143	1012
143	1013
143	1014
143	1015
143	1016
143	1017
143	1018
143	1019
143	1020
1021	1022
1021	1023
1021	1024
1021	543
1021	1025
1021	1026
1027	1028
1027	1029
1027	1030
1027	1031
1027	66
1027	1032
1027	1033
1027	1034
1027	1035
1027	1036
1027	1037
1027	1038
1027	1039
1027	1040
1027	1041
1027	72
1027	1042
1027	210
1027	1043
1027	1044
1027	1045
1027	1046
1027	1047
1027	1048
1027	1049
1027	1050
1027	1051
1027	1052
1027	1053
1027	1054
1027	1055
1027	1056
1027	1057
1027	1058
1027	78
1027	79
1027	80
1027	1059
1027	1060
1027	1061
1027	1062
1027	1063
1027	845
1027	1064
1027	288
1027	1065
1027	1066
1027	1067
1027	858
1027	1068
1027	341
1027	1069
1027	19
1027	358
1027	1070
1027	1071
1027	867
1027	368
1027	1072
1027	1073
1027	1074
1027	1075
1027	1076
1027	391
1027	96
1027	1077
1027	1078
1027	1079
1027	1080
1027	1081
1027	1082
1027	1083
1027	1084
1027	417
1027	1085
1027	1086
1027	1087
1027	1088
1027	1089
1027	1090
1027	1091
1027	1092
1027	1093
1027	1094
1027	1095
1027	1096
1027	1097
1027	1098
1027	1099
1027	1100
1027	1101
1027	1102
1027	1103
1027	1104
1027	1105
1027	104
1027	1106
1027	1107
1027	1108
1027	1109
1027	1110
1027	1111
1027	1112
1027	1113
1027	1114
1027	1115
1027	1116
1027	1117
1027	110
1027	1118
1027	1119
1027	1120
1027	1121
1027	1122
1027	1123
1027	1124
1027	1125
1027	1126
1027	597
1027	1127
1027	614
1027	1128
1027	1129
1027	1130
1027	1131
1027	1132
1027	1133
1027	1134
1027	1135
1027	1136
1027	1137
1027	1138
1027	1139
1027	1140
1027	1141
1027	1142
1027	125
1027	1143
1027	1144
1027	1145
1027	1146
1027	128
1027	671
1027	1147
1027	1148
1027	1149
1027	1150
1027	1151
1027	1152
1027	1153
1027	1154
1027	1155
1027	1156
1027	1157
1027	1158
1027	1159
1027	1160
1027	1161
1027	1162
1027	1163
1027	1164
1027	1165
1027	1166
1027	1167
1027	1168
1027	1169
1027	1170
1027	1171
1027	139
1027	1172
1027	1173
1027	1174
1027	1175
1027	1176
1027	1177
1027	1178
1027	1179
1027	1180
1027	1181
1027	1182
1027	1183
1027	1184
1027	1185
1027	1186
1027	65
1027	1187
1027	1188
1027	1189
1027	1190
1027	1191
1027	1192
1027	1193
1027	1194
1027	1195
1027	1196
1027	1197
1027	217
1027	73
1027	1198
1027	1199
1027	1200
1027	1201
1027	1202
1027	1203
1027	1204
1027	1205
1027	1206
1027	1207
1027	1208
1027	1209
1027	1210
1027	1211
1027	1212
1027	323
1027	329
1027	1213
1027	1214
1027	1215
1027	1216
1027	1217
1027	1218
1027	1219
1027	92
1027	1220
1027	1221
1027	1222
1027	1223
1027	1224
1027	1225
1027	1226
1027	1227
1027	1228
1027	1229
1027	1230
1027	1231
1027	1232
1027	1233
1027	1234
1027	1235
1027	484
1027	1236
1027	1237
1027	1238
1027	1239
1027	1240
1027	1241
1027	1242
1027	1243
1027	1244
1027	1245
1027	1246
1027	1247
1027	1248
1027	1249
1027	1250
1027	1251
1027	1252
1027	1253
1027	1254
1027	1255
1027	1256
1027	1257
1027	1258
1027	1259
1027	1260
1027	1261
1027	1262
1027	1263
1027	1264
1027	1265
1027	1266
1027	1267
1027	1268
1027	1269
1027	1270
1027	1271
1027	1272
1027	1273
1027	1274
1027	1275
1027	1276
1027	1277
1027	1278
1027	1279
1027	1280
1027	1281
1027	1282
1027	1283
1027	1284
1027	1285
1027	1286
1027	1287
1027	1288
1027	1289
1027	1290
1117	148
1117	1291
1117	1292
1117	1293
1117	1031
1117	1294
1117	1295
1117	66
1117	1296
1117	1297
1117	1298
1117	1299
1117	1187
1117	1300
1117	1301
1117	1302
1117	1303
1117	1304
1117	1305
1117	1306
1117	1035
1117	1307
1117	1308
1117	1309
1117	1310
1117	1311
1117	1312
1117	1313
1117	1314
1117	1041
1117	1315
1117	1316
1117	1317
1117	1318
1117	1319
1117	1320
1117	1196
1117	1321
1117	1322
1117	1323
1117	1324
1117	1325
1117	1326
1117	1327
1117	231
1117	1328
1117	1048
1117	1329
1117	1330
1117	7
1117	247
1117	1331
1117	1332
1117	1333
1117	839
1117	1334
1117	1335
1117	1336
1117	1337
1117	78
1117	79
1117	80
1117	1338
1117	1339
1117	1340
1117	1341
1117	11
1117	1342
1117	1343
1117	1344
1117	1345
1117	1346
1117	289
1117	1347
1117	1348
1117	1349
1117	1350
1117	1351
1117	1352
1117	1353
1117	1354
1117	1355
1117	1356
1117	1357
1117	1358
1117	1359
1117	858
1117	1360
1117	1361
1117	1362
1117	1363
1117	1364
1117	1365
1117	864
1117	1366
1117	1367
1117	1368
1117	1369
1117	1370
1117	1371
1117	1372
1117	1373
1117	1374
1117	1375
1117	91
1117	1376
1117	1377
1117	1378
1117	1379
1117	1380
1117	1381
1117	1382
1117	1383
1117	1384
1117	1385
1117	1386
1117	1387
1117	1388
1117	1389
1117	1390
1117	1391
1117	1392
1117	1393
1117	1394
1117	1395
1117	1396
1117	1397
1117	1398
1117	1399
1117	1400
1117	1401
1117	1402
1117	1403
1117	1404
1117	1405
1117	1406
1117	1407
1117	1408
1117	1089
1117	1409
1117	1410
1117	1411
1117	1412
1117	1413
1117	1414
1117	1415
1117	1416
1117	1417
1117	1418
1117	1419
1117	1420
1117	1421
1117	1422
1117	1423
1117	1104
1117	1424
1117	1425
1117	1426
1117	1427
1117	1428
1117	1429
1117	1430
1117	1108
1117	1431
1117	1432
1117	1433
1117	1434
1117	1435
1117	1436
1117	1113
1117	1437
1117	1117
1117	1438
1117	1439
1117	1440
1117	535
1117	1441
1117	1442
1117	112
1117	1443
1117	1444
1117	1445
1117	1446
1117	1246
1117	1447
1117	1448
1117	1449
1117	573
1117	1450
1117	1247
1117	1451
1117	1452
1117	1453
1117	1454
1117	1455
1117	1456
1117	1457
1117	1458
1117	1459
1117	1460
1117	1461
1117	1462
1117	1463
1117	1464
1117	1465
1117	1466
1117	1467
1117	1468
1117	1469
1117	1470
1117	1471
1117	629
1117	1472
1117	1473
1117	122
1117	1474
1117	1475
1117	1140
1117	1476
1117	1477
1117	1478
1117	1479
1117	1480
1117	1481
1117	1482
1117	1146
1117	1483
1117	1484
1117	1485
1117	1486
1117	1487
1117	1150
1117	1488
1117	1489
1117	1490
1117	1491
1117	1492
1117	1493
1117	1494
1117	1495
1117	1496
1117	1497
1117	1498
1117	1499
1117	1500
1117	1501
1117	1502
1117	1503
1117	1504
1117	1505
1117	1506
1117	1507
1117	1508
1117	1509
1117	1510
1117	1511
1117	1284
1117	1512
1117	1513
1117	1514
1117	1515
1117	1516
1117	1517
1117	1518
1117	1519
1117	1520
1117	1521
1117	1522
1117	1523
1117	1524
1117	1525
1117	1286
1117	1526
1117	1527
1117	1528
1117	1529
1117	1530
1117	1531
1117	1532
1117	1533
1117	1534
1117	1535
1117	1536
1117	1537
1117	1538
1117	1539
1540	148
1540	1291
1540	1292
1540	1293
1540	1031
1540	1294
1540	1295
1540	66
1540	1296
1540	1297
1540	1298
1540	1299
1540	1187
1540	1300
1540	1301
1540	1302
1540	1303
1540	1304
1540	1305
1540	1306
1540	1035
1540	1307
1540	1308
1540	1309
1540	1310
1540	1311
1540	1312
1540	1313
1540	1314
1540	1041
1540	1315
1540	1316
1540	1317
1540	1318
1540	1319
1540	1320
1540	1196
1540	1321
1540	1322
1540	1323
1540	1324
1540	1325
1540	1326
1540	1327
1540	231
1540	1328
1540	1048
1540	1329
1540	1330
1540	7
1540	247
1540	1331
1540	1332
1540	1333
1540	839
1540	1334
1540	1335
1540	1336
1540	1337
1540	78
1540	79
1540	80
1540	1338
1540	1339
1540	1340
1540	1341
1540	11
1540	1342
1540	1343
1540	1344
1540	1345
1540	1346
1540	289
1540	1347
1540	1348
1540	1349
1540	1350
1540	1351
1540	1352
1540	1353
1540	1354
1540	1355
1540	1356
1540	1357
1540	1358
1540	1359
1540	858
1540	1360
1540	1361
1540	1362
1540	1363
1540	1364
1540	1365
1540	864
1540	1366
1540	1367
1540	1368
1540	1369
1540	1370
1540	1371
1540	1372
1540	1373
1540	1374
1540	1375
1540	91
1540	1376
1540	1377
1540	1378
1540	1379
1540	1380
1540	1381
1540	1382
1540	1383
1540	1384
1540	1385
1540	1386
1540	1387
1540	1388
1540	1389
1540	1390
1540	1391
1540	1392
1540	1393
1540	1394
1540	1395
1540	1396
1540	1397
1540	1398
1540	1399
1540	1400
1540	1401
1540	1402
1540	1403
1540	1404
1540	1405
1540	1406
1540	1407
1540	1408
1540	1089
1540	1409
1540	1410
1540	1411
1540	1412
1540	1413
1540	1414
1540	1415
1540	1416
1540	1417
1540	1418
1540	1419
1540	1420
1540	1421
1540	1422
1540	1423
1540	1104
1540	1424
1540	1425
1540	1426
1540	1427
1540	1428
1540	1429
1540	1430
1540	1108
1540	1431
1540	1432
1540	1433
1540	1434
1540	1435
1540	1436
1540	1113
1540	1437
1540	1117
1540	1438
1540	1439
1540	1440
1540	535
1540	1441
1540	1442
1540	112
1540	1443
1540	1444
1540	1445
1540	1446
1540	1246
1540	1447
1540	1448
1540	1449
1540	573
1540	1450
1540	1247
1540	1451
1540	1452
1540	1453
1540	1454
1540	1455
1540	1456
1540	1457
1540	1458
1540	1459
1540	1460
1540	1461
1540	1462
1540	1463
1540	1464
1540	1465
1540	1466
1540	1467
1540	1468
1540	1469
1540	1470
1540	1471
1540	629
1540	1472
1540	1473
1540	122
1540	1474
1540	1475
1540	1140
1540	1476
1540	1477
1540	1478
1540	1479
1540	1480
1540	1481
1540	1482
1540	1146
1540	1483
1540	1484
1540	1485
1540	1486
1540	1487
1540	1150
1540	1488
1540	1489
1540	1490
1540	1491
1540	1492
1540	1493
1540	1494
1540	1495
1540	1496
1540	1497
1540	1498
1540	1499
1540	1500
1540	1501
1540	1502
1540	1503
1540	1504
1540	1505
1540	1506
1540	1507
1540	1508
1540	1509
1540	1510
1540	1511
1540	1284
1540	1512
1540	1513
1540	1514
1540	1515
1540	1516
1540	1517
1540	1518
1540	1519
1540	1520
1540	1521
1540	1522
1540	1523
1540	1524
1540	1525
1540	1286
1540	1526
1540	1527
1540	1528
1540	1529
1540	1530
1540	1531
1540	1532
1540	1533
1540	1534
1540	1535
1540	1536
1540	1537
1540	1538
1540	1539
1541	162
1541	1542
1541	1543
1541	1544
1541	1545
1541	1546
1541	1547
1541	1302
1541	1548
1541	1549
1541	1550
1541	1551
1541	1309
1541	1552
1541	1553
1541	1038
1541	1554
1541	1555
1541	1314
1541	1556
1541	200
1541	1316
1541	1557
1541	1558
1541	1559
1541	1560
1541	1561
1541	228
1541	1325
1541	1562
1541	1327
1541	1563
1541	1564
1541	1565
1541	1566
1541	1567
1541	7
1541	247
1541	1331
1541	1332
1541	1568
1541	250
1541	1569
1541	1570
1541	1571
1541	254
1541	1572
1541	1573
1541	1574
1541	1575
1541	1576
1541	1577
1541	1578
1541	1342
1541	1579
1541	1345
1541	1580
1541	1581
1541	1582
1541	1583
1541	1584
1541	1585
1541	1586
1541	1587
1541	1588
1541	1589
1541	305
1541	1348
1541	1590
1541	1591
1541	1592
1541	1593
1541	1594
1541	1595
1541	1358
1541	858
1541	1596
1541	1597
1541	1598
1541	1599
1541	1600
1541	1371
1541	1373
1541	1601
1541	1602
1541	1375
1541	1376
1541	1603
1541	1604
1541	1605
1541	1606
1541	1381
1541	1607
1541	1608
1541	1609
1541	1610
1541	1611
[truncated: 32,208 more rows]
