# Supplementary material for: Sustained-input switches for transcription factors and microRNAs are central building blocks of eukaryotic gene circuits
Source: Genome Biol. 2013 Aug 23;14(8):R85. doi: 10.1186/gb-2013-14-8-r85 (PMC4054853; doi:10.1186/gb-2013-14-8-r85)
Supplement: Additional file 4 — WaRSwap Code. Zipped folder containing README, R code, and sample Bash calling script. [file gb-2013-14-8-r85-S4.ZIP › WaRSwap_code/sample_output/ath_apcg.ath_xie_tss_nonxie_prec.-3000_0.FN.0.8.mismatch_5.dg_80.stringent.genes.edges.randomization.1.igraph.edges.txt]

4286	5156
4286	4246
4286	3893
4286	972
4286	4286
4286	1540
4286	2890
4286	3025
4286	2887
4286	1541
4286	2888
143	3021
143	972
143	1021
143	4398
143	3022
143	8546
143	3025
213	0
213	4286
213	538
213	4326
213	2958
213	972
213	1117
769	3025
769	1540
769	4398
769	3022
769	3898
769	972
769	4326
1721	3022
1721	4398
1721	3021
1721	2890
1721	8546
1721	3893
1721	1021
2887	3022
2887	3021
2887	972
2887	2958
2887	4398
2887	1021
2887	1540
2888	3021
2888	4246
2888	972
2888	1027
2888	2890
2888	7194
2888	3022
2889	1027
2889	1021
2889	2890
2889	1721
2889	3021
2889	3025
2889	0
2890	3025
2890	4246
2890	972
2890	1027
2890	1021
2890	2890
2890	3022
3429	4398
3429	1021
3429	972
3429	1540
3027	972
3027	2890
3027	3022
60	1540
60	4246
972	3022
972	1540
1117	2890
1117	1021
1540	4246
1540	3022
2891	4398
2891	4246
3020	3022
3020	972
3021	3025
3021	3021
4197	1027
4197	4246
4324	972
4324	3021
4325	3022
4325	3025
4326	4398
4326	2890
4398	1027
4398	3893
5156	1021
5156	972
1027	3021
1541	3022
3893	7767
4286	11180
4286	11178
4286	10979
4286	11197
4286	10965
4286	10966
4286	11112
4286	11041
4286	11457
4286	10984
4286	10903
4286	10970
4286	10976
4286	11106
4286	10913
4286	11058
4286	11094
4286	10940
4286	11127
4286	10898
4286	10983
4286	11502
4286	11018
4286	10963
4286	10950
4286	10944
4286	10885
4286	10971
4286	10985
4286	11440
4286	10877
4286	10954
4286	11016
4286	10924
4286	10929
4286	10981
4286	11075
4286	11034
4286	10923
4286	11111
4286	10962
4286	10874
4286	10953
4286	10922
4286	10881
4286	11503
4286	11186
4286	11198
4286	11039
4286	10882
4286	11462
4286	10932
4286	10911
4286	11030
4286	10931
4286	11431
4286	10945
4286	11123
213	11041
213	11197
213	11178
213	10913
213	10925
213	10900
213	11058
213	10999
213	10965
213	11099
213	10985
213	11112
213	11146
213	11431
213	11028
213	10979
213	11117
213	11180
213	11016
213	10953
213	11151
213	10931
213	10918
213	10906
213	10940
213	10981
213	10954
213	10929
213	11106
213	10891
213	10877
213	10911
769	10906
769	11042
769	11462
769	10877
769	10971
769	11041
769	11178
769	10985
769	10870
769	11030
769	11111
769	11131
769	11171
769	10891
769	11139
769	11106
769	10981
769	11428
769	11195
769	10965
769	11016
769	10929
769	11142
769	10954
769	11431
769	10959
769	10940
769	11075
769	11112
769	10944
769	11197
769	11034
1721	11040
1721	10877
1721	11180
1721	10906
1721	11039
1721	10965
1721	10944
1721	10985
1721	10976
1721	10913
1721	11178
1721	10923
1721	11016
1721	10891
1721	10952
1721	11117
1721	10975
1721	11437
1721	10903
1721	11041
1721	10963
1721	11503
1721	10931
1721	10949
1721	11151
1721	11112
1721	11075
1721	11028
1721	10933
1721	10958
1721	10916
1721	11193
2887	10981
2887	11075
2887	10963
2887	10886
2887	10952
2887	10966
2887	11454
2887	10970
2887	11431
2887	10911
2887	11098
2887	11117
2887	10923
2887	11151
2887	11180
2887	10944
2887	10953
2887	10903
2887	10972
2887	11028
2887	11112
2887	10962
2887	11121
2887	10933
2887	10919
2887	10954
2887	10929
2887	10906
2887	11440
2887	10980
2887	10965
2887	11099
2888	10944
2888	10877
2888	10874
2888	10931
2888	10920
2888	11440
2888	10963
2888	10976
2888	11058
2888	11126
2888	10911
2888	10903
2888	11136
2888	11503
2888	10925
2888	11459
2888	11032
2888	10981
2888	11178
2888	11171
2888	10906
2888	10891
2888	11041
2888	10913
2888	10955
2888	10923
2888	11437
2888	10980
2888	11099
2888	10929
2888	11106
2888	10886
2889	11139
2889	11151
2889	10963
2889	10969
2889	11098
2889	10902
2889	10981
2889	10911
2889	10891
2889	10954
2889	11503
2889	10943
2889	11075
2889	10931
2889	11195
2889	10952
2889	10903
2889	10877
2889	10944
2889	11016
2889	11146
2889	11197
2889	11440
2889	11501
2889	10970
2889	10940
2889	10929
2889	11180
2889	11502
2889	10965
2889	11011
2889	11437
2890	10953
2890	11036
2890	11106
2890	10911
2890	11041
2890	10976
2890	10958
2890	10903
2890	11071
2890	10925
2890	11112
2890	11044
2890	11028
2890	11075
2890	11437
2890	11117
2890	10954
2890	10886
2890	11016
2890	11503
2890	10944
2890	10980
2890	11180
2890	11462
2890	10890
2890	10981
2890	11431
2890	11151
2890	10985
2890	11197
2890	10955
2890	10921
143	10965
143	10913
143	10953
143	11117
143	10955
143	11440
143	11503
143	10976
143	11075
143	10891
143	11437
143	10877
143	10940
143	10985
143	10881
143	11048
143	10886
143	11028
143	11151
143	11016
143	11106
143	11180
143	11069
143	11076
143	11041
143	10939
143	10944
5156	11016
5156	10940
5156	10953
5156	11041
5156	11117
5156	11440
5156	11098
5156	10881
5156	10976
5156	10891
5156	10985
3027	10906
3027	10913
3027	11197
3027	10953
3027	10929
3027	10976
3027	10931
3027	10940
3027	10894
4398	11016
4398	11041
4398	10985
4398	11056
4398	10913
4398	11431
4398	11028
4398	10891
60	11106
60	10903
60	11034
60	11028
60	10929
60	11117
538	10906
538	11016
538	10984
538	11178
538	11139
538	10953
1117	10999
1117	11503
1117	10985
1117	10877
1117	11462
1117	11016
1540	10981
1540	11075
1540	10963
1540	11151
1540	11180
1540	11197
1541	11437
1541	11075
1541	10945
1541	11197
1541	10963
3429	11151
3429	11056
3429	10999
3429	11112
3429	10931
2958	11106
2958	10923
2958	10906
2958	11146
1027	11178
1027	10976
1027	10953
0	10903
0	10877
972	11440
3893	10911
3893	10953
4197	11117
4197	10954
4324	11437
4324	11016
4325	11016
4325	10906
4326	11199
4326	11431
8546	11117
972	11117
8546	10906
4286	2535
4286	2856
4286	9549
4286	8032
4286	1699
4286	11024
4286	8242
4286	6316
4286	3303
4286	8319
4286	8915
4286	9660
4286	8812
4286	7703
4286	6246
4286	3942
4286	7426
4286	476
4286	2723
4286	2964
4286	6012
4286	7784
4286	6448
4286	10487
4286	4102
4286	6473
4286	7106
4286	4484
4286	8312
4286	3220
4286	8752
4286	4086
4286	10483
4286	88
4286	2209
4286	7107
4286	10790
4286	7062
4286	681
4286	5088
4286	7940
4286	10740
4286	4764
4286	7721
4286	5816
4286	5403
4286	9052
4286	7236
4286	2794
4286	4666
4286	1535
4286	9686
4286	4688
4286	6952
4286	3004
4286	4493
4286	5339
4286	9749
4286	9710
4286	771
4286	8789
4286	6522
4286	8051
4286	11479
4286	4423
4286	9926
4286	4593
4286	4382
4286	8577
4286	9329
4286	8269
4286	391
4286	7279
4286	9013
4286	1165
4286	5658
4286	3217
4286	8701
4286	4451
4286	5839
4286	3355
4286	205
4286	8043
4286	10480
4286	10569
4286	6282
4286	10785
4286	5138
4286	8101
4286	10608
4286	5852
4286	3056
4286	520
4286	6208
4286	2524
4286	8332
4286	3961
4286	4268
4286	2557
4286	4050
4286	9709
4286	11175
4286	6034
4286	4255
4286	9188
4286	1435
4286	6505
4286	2673
4286	8992
4286	73
4286	9257
4286	5465
4286	1358
4286	5773
4286	6705
4286	3097
4286	6007
4286	2361
4286	6825
4286	4702
4286	2628
4286	3964
4286	1827
4286	1112
4286	3713
4286	2229
4286	7182
4286	5667
4286	8648
4286	4680
4286	8664
4286	3994
4286	8844
4286	9150
4286	10221
4286	506
4286	9404
4286	6623
4286	4767
4286	1004
4286	525
4286	918
4286	11432
4286	4224
4286	8391
4286	5333
4286	11143
4286	10482
4286	9193
4286	7536
4286	8478
4286	6827
4286	5538
4286	8370
4286	3655
4286	8667
4286	8038
4286	8716
4286	1287
4286	249
4286	9688
4286	7881
4286	8208
4286	5979
4286	5011
4286	556
4286	3708
4286	1700
4286	698
4286	4228
4286	6551
4286	10756
4286	9379
4286	2981
4286	3703
4286	11401
4286	8079
4286	588
4286	4340
4286	6081
4286	210
4286	3036
4286	2444
4286	4549
4286	5238
4286	1555
4286	5490
4286	8270
4286	1416
4286	9634
4286	10219
4286	212
4286	9557
4286	3767
4286	8894
4286	4950
4286	9270
4286	3743
4286	8524
4286	3172
4286	9932
4286	2008
4286	7863
4286	9453
4286	2622
4286	7962
4286	1473
4286	6541
4286	1236
4286	9091
4286	5637
4286	11363
4286	4250
4286	8788
4286	2041
4286	343
4286	2454
4286	8861
4286	7979
4286	2176
4286	9844
4286	11391
4286	8901
4286	1041
4286	1162
4286	11294
4286	3820
4286	9340
4286	9249
4286	9890
4286	5590
4286	3539
4286	6588
4286	11097
4286	8787
4286	4670
4286	3032
4286	4047
4286	1952
4286	1618
4286	4531
4286	6242
4286	2813
4286	10383
4286	10804
4286	4494
4286	4898
4286	8998
4286	8220
4286	10801
4286	10789
4286	1768
4286	3072
4286	6979
4286	2972
4286	5975
4286	7523
4286	8879
4286	4561
4286	8995
4286	798
4286	9852
4286	7098
4286	8602
4286	10226
4286	115
4286	9525
4286	386
4286	5641
4286	3459
4286	9756
4286	7310
4286	10379
4286	8984
4286	6929
4286	3705
4286	7235
4286	2201
4286	9851
4286	6927
4286	4977
4286	3561
4286	8767
4286	6577
4286	7450
4286	3555
4286	2357
4286	4366
4286	2593
4286	311
4286	6595
4286	6796
4286	5956
4286	10512
4286	2231
4286	2674
4286	10341
4286	7379
4286	3739
4286	8662
4286	3326
4286	3062
4286	7911
4286	5071
4286	822
4286	6708
4286	7787
4286	5354
4286	3825
4286	5369
4286	4104
4286	7059
4286	1512
4286	10054
4286	9774
4286	5762
4286	6366
4286	8291
4286	3447
4286	5350
4286	7234
4286	9141
4286	2637
4286	6472
4286	1889
4286	656
4286	5974
4286	444
4286	4116
4286	9795
4286	10056
4286	11015
4286	10304
4286	5767
4286	2942
4286	10045
4286	2282
4286	4519
4286	8091
4286	1318
4286	6535
4286	7391
4286	598
4286	5121
4286	10301
4286	6427
4286	8383
4286	11435
4286	4298
4286	11182
4286	9154
4286	3545
4286	3291
4286	1018
4286	1115
4286	10196
4286	6904
4286	9344
4286	6609
4286	9991
4286	7887
4286	603
4286	7844
4286	2394
4286	3122
4286	961
4286	1278
4286	333
4286	10157
4286	1352
4286	10579
4286	2189
4286	8160
4286	1005
4286	628
4286	659
4286	7069
4286	10860
4286	2582
4286	8243
4286	5108
4286	1912
4286	3791
4286	9987
4286	7047
4286	2583
4286	10320
4286	2679
4286	5858
4286	8084
4286	8566
4286	7580
4286	9674
4286	2508
4286	9236
4286	3959
4286	11362
4286	950
4286	8598
4286	8398
4286	2610
4286	3701
4286	2000
4286	4225
4286	9479
4286	10525
4286	736
4286	10082
4286	2946
4286	9367
4286	411
4286	4165
4286	7630
4286	7422
4286	1074
4286	3132
4286	1698
4286	3416
4286	11423
4286	6883
4286	419
4286	7789
4286	288
4286	11292
4286	7446
4286	1810
4286	5652
4286	875
4286	1260
4286	8627
4286	8321
4286	8872
4286	5579
4286	3480
4286	2735
4286	10494
4286	10040
4286	5557
4286	3310
4286	5096
4286	6459
4286	9953
4286	4959
4286	427
4286	8792
4286	8863
4286	5954
4286	8543
4286	1899
4286	906
4286	6074
4286	572
4286	1955
4286	10265
4286	8335
4286	6445
4286	7189
4286	923
4286	8531
4286	5777
4286	6287
4286	3017
4286	1107
4286	1965
4286	11105
4286	7636
4286	663
4286	7039
4286	8983
4286	5050
4286	10110
4286	8858
4286	3546
4286	4361
4286	2239
4286	5166
4286	3605
4286	8886
4286	6079
4286	2589
4286	7682
4286	7719
4286	3463
4286	5646
4286	7366
4286	6226
4286	7717
4286	4402
4286	805
4286	9796
4286	2752
4286	6898
4286	2304
4286	1332
4286	1772
4286	10753
4286	8499
4286	11129
4286	2800
4286	1756
4286	2178
4286	5572
4286	6236
4286	11355
4286	5851
4286	9241
4286	7679
4286	6570
4286	658
4286	6580
4286	6740
4286	6391
4286	1703
4286	4571
4286	7255
4286	5953
4286	1883
4286	5385
4286	619
4286	6903
4286	7080
4286	10729
4286	10623
4286	6169
4286	2052
4286	7708
4286	7165
4286	9950
4286	535
4286	9433
4286	9284
4286	3735
4286	2515
4286	8090
4286	5560
4286	9629
4286	10601
4286	9247
4286	4907
4286	5682
4286	31
4286	2575
4286	6624
4286	6141
4286	862
4286	11183
4286	10422
4286	4149
4286	8016
4286	10808
4286	10611
4286	8548
4286	4724
4286	7477
4286	8211
4286	8782
4286	6591
4286	9227
4286	3184
4286	5247
4286	1800
4286	696
4286	7773
4286	2731
4286	5996
4286	6234
4286	6575
4286	8069
4286	11494
4286	859
4286	9459
4286	8222
4286	1552
4286	6134
4286	8910
4286	10450
4286	3945
4286	2641
4286	4170
4286	6817
4286	1098
4286	4362
4286	7130
4286	6963
4286	8437
4286	8850
4286	5272
4286	1673
4286	9351
4286	6324
4286	9523
4286	10026
4286	9515
4286	4721
4286	9240
4286	1434
4286	2916
4286	9308
4286	9596
4286	8396
4286	809
4286	10628
4286	4399
4286	5362
4286	1819
4286	7043
4286	1527
4286	8474
4286	8585
4286	4482
4286	9462
4286	2746
4286	8506
4286	850
4286	11242
4286	1113
4286	7296
4286	4105
4286	11128
4286	5562
4286	6501
4286	10537
4286	7318
4286	1353
4286	1710
4286	45
4286	2208
4286	6021
4286	3680
4286	11302
4286	842
4286	2345
4286	7997
4286	2020
4286	1894
4286	1340
4286	5513
4286	11491
4286	2019
4286	4248
4286	5616
4286	4290
4286	7804
4286	2590
4286	6597
4286	1462
4286	8360
4286	11369
4286	10847
4286	3740
4286	7744
4286	4460
4286	621
4286	11329
4286	4496
4286	4915
4286	5516
4286	2521
4286	2233
4286	4478
4286	8404
4286	9905
4286	7052
4286	4162
4286	2172
4286	6544
4286	7624
4286	6062
4286	7415
4286	3751
4286	4133
4286	1078
4286	7986
4286	1237
4286	5843
4286	9566
4286	48
4286	1439
4286	5028
4286	3377
4286	1288
4286	1311
4286	7195
4286	6936
4286	9099
4286	8120
4286	7259
4286	5746
4286	11307
4286	2167
4286	5218
4286	5772
4286	959
4286	8485
4286	6569
4286	5158
4286	9182
4286	3112
4286	5488
4286	5992
4286	10095
4286	1690
4286	8916
4286	9952
4286	6692
4286	2217
4286	2494
4286	7566
4286	7595
4286	5287
4286	4574
4286	640
4286	7159
4286	3483
4286	6467
4286	7
4286	7530
4286	2244
4286	3797
4286	1549
4286	7724
4286	7563
4286	1920
4286	5315
4286	810
4286	6116
4286	5552
4286	9435
4286	3431
4286	3265
4286	4812
4286	8747
4286	7843
4286	1124
4286	7476
4286	5862
4286	4786
4286	726
4286	8692
4286	10339
4286	5187
4286	4731
4286	11327
4286	11162
4286	7314
4286	8772
4286	9703
4286	3295
4286	10171
4286	3158
4286	10295
4286	760
4286	11164
4286	11392
4286	490
4286	2221
4286	294
4286	6555
4286	3491
4286	3547
4286	11125
4286	6567
4286	11023
4286	5184
4286	8604
4286	305
4286	3341
4286	1995
4286	7527
4286	3575
4286	10107
4286	10372
4286	8119
4286	1620
4286	8785
4286	2848
4286	7716
4286	7034
4286	7337
4286	3090
4286	1297
4286	10673
4286	9100
4286	5026
4286	6811
4286	10352
4286	2465
4286	3268
4286	142
4286	7884
4286	254
4286	7486
4286	5442
4286	3440
4286	30
4286	2476
4286	5348
4286	4413
4286	7873
4286	6284
4286	7410
4286	4683
4286	2094
4286	7398
4286	2931
4286	10767
4286	193
4286	5626
4286	6182
4286	428
4286	3772
4286	5967
4286	2629
4286	8302
4286	10549
4286	1105
4286	1926
4286	2077
4286	3049
4286	2124
4286	1988
4286	10088
4286	2525
4286	10014
4286	10305
4286	11257
4286	9316
4286	10589
4286	4508
4286	9593
4286	4941
4286	6948
4286	221
4286	3492
4286	7258
4286	5307
4286	7056
4286	848
4286	5848
4286	7619
4286	10596
4286	5728
4286	6833
4286	110
4286	8891
4286	7266
4286	2010
4286	11055
4286	9693
4286	7612
4286	1122
4286	3776
4286	3332
4286	10216
4286	728
4286	11216
4286	7780
4286	4191
4286	8515
4286	4901
4286	4211
4286	2226
4286	9765
4286	7832
4286	4815
4286	9786
4286	7963
4286	6090
4286	5027
4286	6409
4286	7030
4286	6553
4286	2001
4286	6730
4286	3633
4286	2312
4286	11132
4286	732
4286	7695
4286	2896
4286	4028
4286	9317
4286	8000
4286	608
4286	11005
4286	6637
4286	5266
4286	2607
4286	2205
4286	4514
4286	3576
4286	3044
4286	4052
4286	4523
4286	9381
4286	9536
4286	10335
4286	9140
4286	9173
4286	5087
4286	6545
4286	7204
4286	10287
4286	1449
4286	25
4286	10846
4286	7898
4286	5014
4286	398
4286	10677
4286	11235
4286	8047
4286	3931
4286	504
4286	1782
4286	3684
4286	1815
4286	6121
4286	3070
4286	8034
4286	4929
4286	4304
4286	1962
4286	10711
4286	3737
4286	3858
4286	4686
4286	4337
4286	9224
4286	1014
4286	1013
4286	5055
4286	10710
4286	2145
4286	3786
4286	3719
4286	2490
4286	2063
4286	7567
4286	3213
4286	4846
4286	3253
4286	1720
4286	4710
4286	5670
4286	2422
4286	6516
4286	646
4286	7146
4286	6677
4286	1166
4286	1096
4286	6594
4286	6397
4286	1073
4286	8085
4286	4183
4286	6969
4286	5901
4286	9883
4286	2216
4286	3196
4286	584
4286	4222
4286	1229
4286	10277
4286	5284
4286	1778
4286	6892
4286	776
4286	731
4286	1167
4286	1878
4286	6710
4286	6976
4286	6143
4286	6430
4286	7639
4286	2488
4286	5157
4286	367
4286	2605
4286	6170
4286	9400
4286	5791
4286	10119
4286	9107
4286	7439
4286	3318
4286	2662
4286	5086
4286	5946
4286	7072
4286	4069
4286	6593
4286	2693
4286	11417
4286	7025
4286	10267
4286	4195
4286	1051
4286	8553
4286	5958
4286	7247
4286	3804
4286	7712
4286	8580
4286	10057
4286	2959
4286	4784
4286	9049
4286	3365
4286	2862
4286	7782
4286	2112
4286	4317
4286	574
4286	4894
4286	1935
4286	1357
4286	3715
4286	1286
4286	7333
4286	3729
4286	240
4286	916
4286	3330
4286	2012
4286	11498
4286	7483
4286	3393
4286	7328
4286	4266
4286	10180
4286	2457
4286	7896
4286	6520
4286	6749
4286	9943
4286	5433
4286	5303
4286	2739
4286	8338
4286	9042
4286	9780
4286	3580
4286	10035
4286	7918
4286	6349
4286	1683
4286	10098
4286	2291
4286	3728
4286	9061
4286	6343
4286	4818
4286	4663
4286	5150
4286	5021
4286	8102
4286	8513
4286	5683
4286	11465
4286	1622
4286	2642
4286	3723
4286	177
4286	1874
4286	1970
4286	4877
4286	9246
4286	5360
4286	11453
4286	10650
4286	8773
4286	7433
4286	379
4286	7540
4286	10244
4286	7346
4286	11190
4286	5633
4286	9312
4286	1945
4286	10459
4286	4998
4286	11335
4286	881
4286	6209
4286	1205
4286	1645
4286	2951
4286	11448
4286	5507
4286	7908
4286	4394
4286	4272
4286	4554
4286	3675
4286	4422
4286	4973
4286	9684
4286	552
4286	8987
4286	6922
4286	7136
4286	5411
4286	9069
4286	715
4286	9490
4286	5109
4286	5160
4286	4279
4286	10467
4286	9706
4286	9001
4286	10719
4286	10863
4286	9159
4286	8801
4286	2081
4286	1393
4286	1002
4286	4426
4286	4108
4286	616
4286	9769
4286	465
4286	4568
4286	8676
4286	4483
4286	4466
4286	3383
4286	2705
4286	10862
4286	8757
4286	6028
4286	5242
4286	10050
4286	8745
4286	8274
4286	5800
4286	8481
4286	10858
4286	784
4286	1253
4286	445
4286	9274
4286	1824
4286	3645
4286	7768
4286	4720
4286	8647
4286	10626
4286	5529
4286	9142
4286	1869
4286	6672
4286	7400
4286	5223
4286	6495
4286	20
4286	2323
4286	8236
4286	4981
4286	10582
4286	7082
4286	7431
4286	7699
4286	6656
4286	4392
4286	1757
4286	6289
4286	8059
4286	3298
4286	2439
4286	35
4286	11358
4286	1261
4286	9420
4286	1553
4286	10617
4286	1765
4286	1384
4286	11500
4286	3620
4286	992
4286	8058
4286	8192
4286	3981
4286	2913
4286	9708
4286	8138
4286	7987
4286	9612
4286	4436
4286	10481
4286	854
4286	7807
4286	5804
4286	10807
4286	2980
4286	9216
4286	1406
4286	3805
4286	5989
4286	4754
4286	699
4286	9744
4286	9901
4286	545
4286	4065
4286	5832
4286	2865
4286	6870
4286	679
4286	6224
4286	3361
4286	2230
4286	6255
4286	7089
4286	9278
4286	10465
4286	175
4286	3629
4286	4411
4286	140
4286	8730
4286	5583
4286	7070
4286	9969
4286	6161
4286	3343
4286	9781
4286	7054
4286	9954
4286	2047
4286	10454
4286	2863
4286	6230
4286	1040
4286	8093
4286	4984
4286	6641
4286	2526
4286	171
4286	4096
4286	6627
4286	9529
4286	4473
4286	1687
4286	9364
4286	7293
4286	3386
4286	708
4286	562
4286	6628
4286	6534
4286	2372
4286	1007
4286	1845
4286	8957
4286	8266
4286	7138
4286	4837
4286	1689
4286	10064
4286	1118
4286	6296
4286	4213
4286	10324
4286	9288
4286	4378
4286	3630
4286	9809
4286	654
4286	5265
4286	9441
4286	1076
4286	9568
4286	5617
4286	350
4286	5040
4286	7014
4286	1802
4286	4516
4286	8711
4286	261
4286	3930
4286	1049
4286	9828
4286	230
4286	2151
4286	828
4286	2966
4286	6228
4286	11297
4286	1191
4286	3625
4286	8453
4286	7907
4286	10044
4286	735
4286	10278
4286	5398
4286	2615
4286	242
4286	5928
4286	9124
4286	599
4286	3863
4286	7427
4286	10565
4286	5005
4286	482
4286	4347
4286	5289
4286	6881
4286	3925
4286	6514
4286	2786
4286	9773
4286	2269
4286	8836
4286	9422
4286	4938
4286	2985
4286	7472
4286	11177
4286	1488
4286	1744
4286	7312
4286	3130
4286	625
4286	9820
4286	4075
4286	9328
4286	5518
4286	717
4286	4749
4286	1036
4286	919
4286	9330
4286	6265
4286	8556
4286	8709
4286	8056
4286	460
4286	10330
4286	1916
4286	9337
4286	7087
4286	6533
4286	11008
4286	9767
4286	2284
4286	9511
4286	3943
4286	7045
4286	9738
4286	466
4286	5155
4286	3043
4286	6056
4286	3486
4286	7658
4286	7187
4286	5854
4286	5498
4286	1942
4286	869
4286	186
4286	7254
4286	6838
4286	10693
4286	9824
4286	7761
4286	2807
4286	6416
4286	10073
4286	781
4286	9730
4286	9450
4286	3651
4286	9372
4286	10283
4286	11472
4286	4562
4286	4083
4286	2177
4286	7223
4286	9043
4286	11237
4286	497
4286	8552
4286	2120
4286	6219
4286	10826
4286	4025
4286	5929
4286	307
4286	2683
4286	1805
4286	3632
4286	7762
4286	5503
4286	3257
4286	1594
4286	6901
4286	7906
4286	11140
4286	8035
4286	7736
4286	6924
4286	5915
4286	1766
4286	7667
4286	5533
4286	4557
4286	8926
4286	4943
4286	1667
4286	10574
4286	176
4286	145
4286	9155
4286	7135
4286	3279
4286	5874
4286	7515
4286	121
4286	2433
4286	9841
4286	1238
4286	4166
4286	10364
4286	8419
4286	885
4286	887
4286	6025
4286	4377
4286	578
4286	11394
4286	7378
4286	2331
4286	8111
4286	9002
4286	6991
4286	4761
4286	4458
4286	4916
4286	2656
4286	6016
4286	5530
4286	6856
4286	1379
4286	9858
4286	8063
4286	7827
4286	7319
4286	2757
4286	8381
4286	9354
4286	4841
4286	9090
4286	5409
4286	8864
4286	5564
4286	5970
4286	9183
4286	1019
4286	4148
4286	1454
4286	4074
4286	484
4286	7490
4286	10460
4286	7502
4286	5173
4286	759
4286	4062
4286	5327
4286	767
4286	8586
4286	9877
4286	8550
4286	2044
4286	9195
4286	2472
4286	8542
4286	7820
4286	9866
4286	3585
4286	7240
4286	5467
4286	11460
4286	3485
4286	3532
4286	4586
4286	8122
4286	3195
4286	10289
4286	5463
[truncated: 32,208 more rows]
