# Supplementary material for: Sustained-input switches for transcription factors and microRNAs are central building blocks of eukaryotic gene circuits
Source: Genome Biol. 2013 Aug 23;14(8):R85. doi: 10.1186/gb-2013-14-8-r85 (PMC4054853; doi:10.1186/gb-2013-14-8-r85)
Supplement: Additional file 4 — WaRSwap Code. Zipped folder containing README, R code, and sample Bash calling script. [file gb-2013-14-8-r85-S4.ZIP › WaRSwap_code/sample_output/ath_apcg.ath_xie_tss_nonxie_prec.-3000_0.FN.0.8.mismatch_5.dg_80.stringent.genes.edges.randomization.1.Rout]

ARGUMENT 'BATCH' __ignored__

ARGUMENT 'sample_graph/ath_apcg.ath_xie_tss_nonxie_prec.-3000_0.FN.0.8.mismatch_5.dg_80.stringent.genes.edges.igraph.edges.txt' __ignored__

ARGUMENT 'sample_graph/ath_apcg.ath_xie_tss_nonxie_prec.-3000_0.FN.0.8.mismatch_5.dg_80.stringent.genes.edges.igraph.vertices.txt' __ignored__

ARGUMENT 'sample_output/ath_apcg.ath_xie_tss_nonxie_prec.-3000_0.FN.0.8.mismatch_5.dg_80.stringent.genes.edges.randomization.1.igraph.edges.txt' __ignored__

ARGUMENT '5' __ignored__


R version 2.9.0 (2009-04-17)
Copyright (C) 2009 The R Foundation for Statistical Computing
ISBN 3-900051-07-0

R is free software and comes with ABSOLUTELY NO WARRANTY.
You are welcome to redistribute it under certain conditions.
Type 'license()' or 'licence()' for distribution details.

  Natural language support but running in an English locale

R is a collaborative project with many contributors.
Type 'contributors()' for more information and
'citation()' on how to cite R or R packages in publications.

Type 'demo()' for some demos, 'help()' for on-line help, or
'help.start()' for an HTML browser interface to help.
Type 'q()' to quit R.

> library(igraph)
> 
> # Handle command line arguments
> args <- commandArgs()
> myargs <- args[4:length(args)]
> edgefile <- myargs[1]
> vertexfile <- myargs[2]
> edgefileout <- myargs[3]
> inputSeed <- myargs[4]
> 
> # Set parameters
> FAC <- 6
> 
> # drawRandGraph function
> drawRandGraphWithSwaps <- function(edgefileIn, vertexfileIn, edgefileOut) {
+ 
+   ef <- read.table(edgefileIn)
+   vf <- read.table(vertexfileIn, header=TRUE)
+   g <- graph.data.frame(ef, directed=TRUE, vertices=vf)
+   
+   tfColor<- 0
+   mirColor <- 1
+   geneColor <- 2
+   
+   drawPlots <- FALSE
+   dBug <- FALSE
+   
+   efLayer1 <- sortedLayerDrawWithSwaps(g, tfColor, tfColor, drawPlots, dBug)
+   fail1 <- all(is.na(efLayer1))
+   
+   efLayer2 <- sortedLayerDrawWithSwaps(g, tfColor, mirColor, drawPlots, dBug)
+   fail2 <- all(is.na(efLayer2))
+   
+   efLayer3 <- sortedLayerDrawWithSwaps(g, tfColor, geneColor, drawPlots, dBug)
+   fail3 <- all(is.na(efLayer3))
+   
+   efLayer4 <- sortedLayerDrawWithSwaps(g, mirColor, tfColor, drawPlots, dBug)
+   fail4 <- all(is.na(efLayer4))
+   
+   efLayer5 <- sortedLayerDrawWithSwaps(g, mirColor, geneColor, drawPlots, dBug)
+   fail5 <- all(is.na(efLayer5))
+   
+   success <- FALSE
+   if (fail1 == FALSE & fail2 == FALSE & fail3 == FALSE & fail4 == FALSE & fail5 == FALSE) {
+     success <- TRUE
+     efFinal <- rbind(efLayer1, efLayer2, efLayer3, efLayer4, efLayer5)
+     write.table(efFinal, file=edgefileOut, row.names=FALSE, col.names=FALSE, quote=FALSE, sep="\t")
+   }
+   
+   return(success)
+ }
> 
> # sortedLayerDrawWithSwaps function
> sortedLayerDrawWithSwaps <- function(gIN, color1, color2, drawPlot, dBug) {
+ 
+   # Create graph gLayer, containing only vertices of the two colors
+   # and only edges directed from color1 to color2 vertices
+   sourceV <- V(gIN)[color == color1]
+   targetV <- V(gIN)[color == color2]
+   gLayer <- subgraph(gIN, c(sourceV, targetV))
+   layerEN <- E(gLayer)[!(V(gLayer)[color==color1] %->% V(gLayer)[color==color2])]
+   gLayer <- delete.edges(gLayer, layerEN)
+ 
+   if (drawPlot == TRUE) {
+     par(mfrow=c(2,1))
+     plot(gLayer, layout=layout.circle, vertex.label=V(gLayer)$name)
+   }
+   
+   sourceVLayer <- V(gLayer)[color == color1]
+   targetVLayer <- V(gLayer)[color == color2]
+   sourceOutDeg <- degree(gLayer, v=sourceVLayer, mode="out")
+   targetInDeg <- degree(gLayer, v=targetVLayer, mode="in")
+ 
+   # Compute number of edges in graph,
+   # along with sampling weight correction factor
+   m <- sum(sourceOutDeg)
+   divFac <- FAC*m
+ 
+   if (length(targetInDeg) == 1) {
+     targetInDegNew <- targetInDeg
+   }
+   else {
+     targetInDegNew <- sample(targetInDeg)
+   }
+   curTargetInDeg <- rep(0, length(targetInDegNew))
+   
+   if (dBug == TRUE) {
+     print(paste("sourceOutDeg", toString(sourceOutDeg), sep="="))
+     print(paste("targetInDeg", toString(targetInDeg), sep="="))
+     print(paste("targetInDegNew", toString(targetInDegNew), sep="="))
+   }
+ 
+     # check acceptability of sampling weight correction factors
+   didjMat <- sourceOutDeg %*% t(targetInDegNew)
+   cMat <- didjMat/divFac
+   if (!(all(cMat < 1))) {
+     errString <- paste("Unacceptable Correction Factor Matrix for Layer ", color1, ",", color2, sep="");
+     print(errString)
+     return(NA)
+   }
+   
+   sortedSourceOutDegIdxs <- sort(sourceOutDeg, decreasing=TRUE, index.return=TRUE)$ix
+ 
+   efOUT <- data.frame()
+   exitVal <- 0  
+   countSwaps <- 0
+   for (i in sortedSourceOutDegIdxs) {
+     deg <- sourceOutDeg[i]
+     if (deg == 0) {
+       next
+     }
+     if (dBug == TRUE) {
+       print(paste("i=", toString(i), " deg=", toString(deg), sep="")) 
+       print(paste("targetInDegNew", toString(targetInDegNew), sep="="))
+       print(paste("curTargetInDeg", toString(curTargetInDeg), sep="="))
+     }
+     
+     unsatTargetInDegIdx <- which(curTargetInDeg < targetInDegNew)
+     curTargetCapacities <-  targetInDegNew - curTargetInDeg
+ 
+     # compute corrected weights for sampling
+     unsatTargetInDegIdxCapacities <- curTargetCapacities[unsatTargetInDegIdx]
+     unsatTargetInDegIdxOrigWeights <- targetInDegNew[unsatTargetInDegIdx]
+     correctionFactors <- (1 - deg*unsatTargetInDegIdxOrigWeights/divFac)
+     samplingWeights <- unsatTargetInDegIdxCapacities*correctionFactors
+     if (dBug == TRUE) {
+       print(paste("samplingWeights", toString(samplingWeights), sep="="))
+     }
+ 
+     if (deg > length(unsatTargetInDegIdx)) {
+       # Need to Perform Swaps:
+       #   first place edges to each available target node
+       availableIdxs <- unsatTargetInDegIdx
+       sNodes <- rep(sourceV$name[i], length(availableIdxs))
+       tNodes <- targetV$name[availableIdxs]
+       newRows <- cbind(sNodes, tNodes)
+       efOUT <- rbind(efOUT, newRows)
+       #   update capacity of these used target nodes
+       curTargetInDeg[availableIdxs] <- curTargetInDeg[availableIdxs] + 1
+       unsatTargetInDegIdx <- which(curTargetInDeg < targetInDegNew)
+       curTargetCapacities <-  targetInDegNew - curTargetInDeg
+ 
+       #   update corrected weights for sampling
+       unsatTargetInDegIdxCapacities <- curTargetCapacities[unsatTargetInDegIdx]
+       unsatTargetInDegIdxOrigWeights <- targetInDegNew[unsatTargetInDegIdx]
+       correctionFactors <- (1 - deg*unsatTargetInDegIdxOrigWeights/divFac)
+       samplingWeights <- unsatTargetInDegIdxCapacities*correctionFactors
+       
+       #   for each unplaced edge,
+       for (j in 1:(deg - length(availableIdxs))) {
+         #   draw a permutation of unsaturated target nodes (weighted by available capacity)
+         #   traverse the permutation to find an unsaturated node that has an allowable swap
+         if (length(unsatTargetInDegIdx) == 1) {
+           drawnIdxPerm <- unsatTargetInDegIdx
+         }
+         else {
+           drawnIdxPerm <- sample(unsatTargetInDegIdx, prob=samplingWeights)
+         }
+         for (k in 1:length(drawnIdxPerm)) {
+           drawnIdx <- drawnIdxPerm[k]
+           #   identify source nodes that have targets not already hit by the current source,
+           #   and that do NOT target the drawn target node,
+           #   draw one
+           drawnName <- targetV$name[drawnIdx]
+           sourceNamesTargeting <- efOUT$sNodes[efOUT$tNodes == drawnName]
+           allSourceNamesTargetingSomething <- unique(efOUT$sNodes)
+           sourceNamesNotTargeting <- setdiff(allSourceNamesTargetingSomething, sourceNamesTargeting)
+           
+           targetsOfCurSource <- efOUT$tNodes[efOUT$sNodes == sourceV$name[i]]
+           allTargetNamesHitBySomething <- unique(efOUT$tNodes)
+           nonTargetsOfCurSource <- as.vector(setdiff(allTargetNamesHitBySomething, targetsOfCurSource))
+           sourcesHittingNonTargetsOfCurSource <- unique(efOUT$sNodes[efOUT$tNodes %in% nonTargetsOfCurSource])
+           
+           allowableSources <- as.vector(intersect(sourceNamesNotTargeting, sourcesHittingNonTargetsOfCurSource))
+           allowableSourceIdxs <- which(sourceVLayer$name %in% allowableSources)
+           targetsOfCurSource <- efOUT$tNodes[efOUT$sNodes == sourceV$name[i]]
+           sourceOutDegTmp <- sourceOutDeg
+           for (tgtOfCurSource in targetsOfCurSource) {
+             sourceNamesTargetingThisTarget <- unique(efOUT$sNodes[efOUT$tNodes == tgtOfCurSource])
+             sourcesTargetingThisTargetIdxs <- which(sourceVLayer$name %in% sourceNamesTargetingThisTarget)
+             sourceOutDegTmp[sourcesTargetingThisTargetIdxs] <- sourceOutDegTmp[sourcesTargetingThisTargetIdxs] - 1
+           }
+           allowableSourceWeights <- sourceOutDegTmp[allowableSourceIdxs]
+           if (dBug == TRUE) {
+             print(paste("k", toString(k), sep="="))
+             print(paste("sourceOutDeg", toString(sourceOutDeg), sep="="))
+             print(paste("sourceOutDegTmp", toString(sourceOutDegTmp), sep="="))
+             print(paste("allowableSources", toString(allowableSources), sep="="))
+             print(paste("allowableSourceIdxs", toString(allowableSourceIdxs), sep="="))
+             print(paste("allowableSourceWeights", toString(allowableSourceWeights), sep="="))
+           }
+           
+           if (length(allowableSources) > 0) {
+             #   allowable swap exists
+             #   update capacity of drawn unsaturated target node with allowable swap
+             curTargetInDeg[drawnIdx] <- curTargetInDeg[drawnIdx] + 1
+             unsatTargetInDegIdx <- which(curTargetInDeg < targetInDegNew)
+             curTargetCapacities <-  targetInDegNew - curTargetInDeg
+             unsatTargetInDegIdxCapacities <- curTargetCapacities[unsatTargetInDegIdx]
+ 
+ 	    #   update corrected weights for sampling
+       	    unsatTargetInDegIdxOrigWeights <- targetInDegNew[unsatTargetInDegIdx]
+       	    correctionFactors <- (1 - deg*unsatTargetInDegIdxOrigWeights/divFac)
+       	    samplingWeights <- unsatTargetInDegIdxCapacities*correctionFactors
+              
+             if (length(allowableSources) == 1) {
+               swapSourceName <- allowableSources
+             }
+             else {
+               # weighted choice of swap sources (necessary in order to choose equally among all valid swap edges)
+               swapSourceName <- sample(allowableSources, 1, prob=allowableSourceWeights)
+             }
+             swapSourceName <- as.vector(swapSourceName)
+             #   identify targets of the drawn swap source NOT already targeted by current source, draw one
+             swapSourceTargetNames <- efOUT$tNodes[efOUT$sNodes == swapSourceName]
+             allowableTargets <- as.vector(setdiff(swapSourceTargetNames, targetsOfCurSource))
+             if (length(allowableTargets) == 1) {
+               swapSourceTargetName <- allowableTargets
+             }
+             else {
+               swapSourceTargetName <- sample(allowableTargets, 1)
+             }
+             swapSourceTargetName <- as.vector(swapSourceTargetName)
+             #   create new edges from swap source to drawn unsaturated target node
+             #                and from current node to drawn target of swap source
+             e1 <- c(swapSourceName, drawnName)
+             e2 <- c(sourceV$name[i], swapSourceTargetName)
+             efOUT <- rbind(efOUT, e1)
+             efOUT <- rbind(efOUT, e2)
+             #   remove edge from swap source to drawn target of swap source
+             remRowIdx <- which(efOUT$sNodes==swapSourceName & efOUT$tNodes==swapSourceTargetName)
+             efOUT <- efOUT[-remRowIdx,]
+ 	    countSwaps <- countSwaps + 1
+             break 
+           }
+         }
+       }
+ 
+       next
+     }
+ 
+     if (length(unsatTargetInDegIdx) == 1) {
+       drawnIdxs <- unsatTargetInDegIdx
+     }
+     else {
+       drawnIdxs <- sample(unsatTargetInDegIdx, deg, prob=samplingWeights)
+     }
+     curTargetInDeg[drawnIdxs] <- curTargetInDeg[drawnIdxs] + 1
+     
+     if (dBug == TRUE) {
+       print(paste("unsatTargetInDegIdx", toString(unsatTargetInDegIdx), sep="="))
+       print(paste("drawnIdxs", toString(drawnIdxs), sep="="))
+       print(paste("curTargetInDeg", toString(curTargetInDeg), sep="="))
+     }
+     
+     sNodes <- rep(sourceV$name[i], deg)
+     tNodes <- targetV$name[drawnIdxs]
+     newRows <- cbind(sNodes, tNodes)
+     efOUT <- rbind(efOUT, newRows)
+   }
+   names(efOUT) <- c("V1", "V2")
+ 
+   if (drawPlot == TRUE && exitVal == 0) {
+     name <- V(gLayer)$name
+     color <- V(gLayer)$color
+     vf <- data.frame(name, color)
+     gNew <- graph.data.frame(efOUT, directed=TRUE, vertices=vf)
+     plot(gNew, layout=layout.circle, vertex.label=V(gNew)$name)
+   }
+ 
+   print(paste(toString(countSwaps), " Swaps Performed in Layer ", color1, ",", color2, sep=""))
+ 
+   if (!(all(curTargetInDeg == targetInDegNew))) {
+     exitVal <- 1
+   }
+   if (exitVal == 0) {
+     return(efOUT)
+   }
+   else {
+     return(NA)
+   }
+   
+ }
> 
> # Program body
> set.seed(as.integer(inputSeed))
> success <- drawRandGraphWithSwaps(edgefile, vertexfile, edgefileout)
[1] "0 Swaps Performed in Layer 0,0"
[1] "1 Swaps Performed in Layer 0,1"
[1] "0 Swaps Performed in Layer 0,2"
[1] "0 Swaps Performed in Layer 1,0"
[1] "0 Swaps Performed in Layer 1,2"
> print(paste("success", toString(success), sep="="))
[1] "success=TRUE"
> 
> 
