# Supplementary material for: Sustained-input switches for transcription factors and microRNAs are central building blocks of eukaryotic gene circuits
Source: Genome Biol. 2013 Aug 23;14(8):R85. doi: 10.1186/gb-2013-14-8-r85 (PMC4054853; doi:10.1186/gb-2013-14-8-r85)
Supplement: Additional file 5 — HTML Browsable Motif Output. Zipped folder containing all WaRSwap and FANMOD motif output, viewable in a web browser. [file gb-2013-14-8-r85-S5.ZIP]

Archive with 1,079 entries (1,050 files):
- HTML_browsable_motif_output/
- HTML_browsable_motif_output/FANMOD_ath_tair10/
- HTML_browsable_motif_output/FANMOD_ath_tair10/FANMOD_ath_tair10.html
- HTML_browsable_motif_output/FANMOD_ath_tair10/outfile-images/
- HTML_browsable_motif_output/FANMOD_ath_tair10/outfile-images/000000110.png
- HTML_browsable_motif_output/FANMOD_ath_tair10/outfile-images/000000111.png
- HTML_browsable_motif_output/FANMOD_ath_tair10/outfile-images/000001100.png
- HTML_browsable_motif_output/FANMOD_ath_tair10/outfile-images/000001101.png
- HTML_browsable_motif_output/FANMOD_ath_tair10/outfile-images/000001110.png
- HTML_browsable_motif_output/FANMOD_ath_tair10/outfile-images/000001111.png
- HTML_browsable_motif_output/FANMOD_ath_tair10/outfile-images/000100011.png
- HTML_browsable_motif_output/FANMOD_ath_tair10/outfile-images/000100100.png
- HTML_browsable_motif_output/FANMOD_ath_tair10/outfile-images/000100101.png
- HTML_browsable_motif_output/FANMOD_ath_tair10/outfile-images/000100110.png
- HTML_browsable_motif_output/FANMOD_ath_tair10/outfile-images/000100111.png
- HTML_browsable_motif_output/FANMOD_ath_tair10/outfile-images/000101001.png
- HTML_browsable_motif_output/FANMOD_ath_tair10/outfile-images/000101002.png
- HTML_browsable_motif_output/FANMOD_ath_tair10/outfile-images/000101011.png
- HTML_browsable_motif_output/FANMOD_ath_tair10/outfile-images/000101101.png
- HTML_browsable_motif_output/FANMOD_ath_tair10/outfile-images/000101110.png
- HTML_browsable_motif_output/FANMOD_ath_tair10/outfile-images/000101111.png
- HTML_browsable_motif_output/FANMOD_ath_tair10/outfile-images/000110101.png
- HTML_browsable_motif_output/FANMOD_ath_tair10/outfile-images/000111002.png
- HTML_browsable_motif_output/FANMOD_ath_tair10/outfile-images/001001001.png
- HTML_browsable_motif_output/FANMOD_ath_tair10/outfile-images/001001002.png
- HTML_browsable_motif_output/FANMOD_ath_tair10/outfile-images/001001101.png
- HTML_browsable_motif_output/FANMOD_ath_tair10/outfile-images/001001110.png
- HTML_browsable_motif_output/FANMOD_ath_tair10/outfile-images/001001111.png
- HTML_browsable_motif_output/FANMOD_ath_tair10/outfile-images/001011002.png
- HTML_browsable_motif_output/FANMOD_ath_tair10/outfile-images/001100001.png
- HTML_browsable_motif_output/FANMOD_ath_tair10/outfile-images/001100002.png
- HTML_browsable_motif_output/FANMOD_ath_tair10/outfile-images/001100011.png
- HTML_browsable_motif_output/FANMOD_ath_tair10/outfile-images/001100101.png
- HTML_browsable_motif_output/FANMOD_ath_tair10/outfile-images/001100110.png
- HTML_browsable_motif_output/FANMOD_ath_tair10/outfile-images/001100111.png
- HTML_browsable_motif_output/FANMOD_ath_tair10/outfile-images/001101001.png
- HTML_browsable_motif_output/FANMOD_ath_tair10/outfile-images/001101002.png
- HTML_browsable_motif_output/FANMOD_ath_tair10/outfile-images/001101011.png
- HTML_browsable_motif_output/FANMOD_ath_tair10/outfile-images/001101101.png
- HTML_browsable_motif_output/FANMOD_ath_tair10/outfile-images/001101111.png
- HTML_browsable_motif_output/FANMOD_ath_tair10/outfile-images/001110002.png
- HTML_browsable_motif_output/FANMOD_ath_tair10/outfile-images/001111002.png
- HTML_browsable_motif_output/FANMOD_ath_tair10/outfile-images/010001100.png
- HTML_browsable_motif_output/FANMOD_ath_tair10/outfile-images/010010101.png
- HTML_browsable_motif_output/FANMOD_ath_tair10/outfile-images/010011002.png
- HTML_browsable_motif_output/FANMOD_ath_tair10/outfile-images/010100100.png
- HTML_browsable_motif_output/FANMOD_ath_tair10/outfile-images/010100101.png
- HTML_browsable_motif_output/FANMOD_ath_tair10/outfile-images/010100110.png
- HTML_browsable_motif_output/FANMOD_ath_tair10/outfile-images/010100111.png
- HTML_browsable_motif_output/FANMOD_ath_tair10/outfile-images/010101101.png
- HTML_browsable_motif_output/FANMOD_ath_tair10/outfile-images/010101110.png
- HTML_browsable_motif_output/FANMOD_ath_tair10/outfile-images/010110101.png
- HTML_browsable_motif_output/FANMOD_ath_tair10/outfile-images/010111002.png
- HTML_browsable_motif_output/FANMOD_ath_tair10/outfile-images/0110.png
- HTML_browsable_motif_output/FANMOD_ath_tair10/outfile-images/011010001.png
- HTML_browsable_motif_output/FANMOD_ath_tair10/outfile-images/011010002.png
- HTML_browsable_motif_output/FANMOD_ath_tair10/outfile-images/011011002.png
- HTML_browsable_motif_output/FANMOD_ath_tair10/outfile-images/011020002.png
- HTML_browsable_motif_output/FANMOD_ath_tair10/outfile-images/0111.png
- HTML_browsable_motif_output/FANMOD_ath_tair10/outfile-images/011100001.png
- HTML_browsable_motif_output/FANMOD_ath_tair10/outfile-images/011100002.png
- HTML_browsable_motif_output/FANMOD_ath_tair10/outfile-images/011100101.png
- HTML_browsable_motif_output/FANMOD_ath_tair10/outfile-images/011100111.png
- HTML_browsable_motif_output/FANMOD_ath_tair10/outfile-images/011101001.png
- HTML_browsable_motif_output/FANMOD_ath_tair10/outfile-images/011101002.png
- HTML_browsable_motif_output/FANMOD_ath_tair10/outfile-images/011101101.png
- HTML_browsable_motif_output/FANMOD_ath_tair10/outfile-images/011101110.png
- HTML_browsable_motif_output/FANMOD_ath_tair10/outfile-images/011101111.png
- HTML_browsable_motif_output/FANMOD_ath_tair10/outfile-images/011110001.png
- HTML_browsable_motif_output/FANMOD_ath_tair10/outfile-images/011110002.png
- HTML_browsable_motif_output/FANMOD_ath_tair10/outfile-images/011110101.png
- HTML_browsable_motif_output/FANMOD_ath_tair10/outfile-images/011111002.png
- HTML_browsable_motif_output/FANMOD_ath_tair10/outfile-images/0113.png
- HTML_browsable_motif_output/FANMOD_ath_tair10/outfile-images/101011002.png
- HTML_browsable_motif_output/FANMOD_ath_tair10/outfile-images/111020002.png
- HTML_browsable_motif_output/FANMOD_ath_tair10/outfile-images/1113.png
- HTML_browsable_motif_output/FANMOD_ath_tair10/outfile-images/3113.png
- HTML_browsable_motif_output/FANMOD_ath_tair10/outfile-images/SelfLoop.png
- HTML_browsable_motif_output/FANMOD_ath_tair10/sigs_FANMOD_TAIR10-2500.pvals.heatmaps/
- HTML_browsable_motif_output/FANMOD_ath_tair10/sigs_FANMOD_TAIR10-2500.pvals.heatmaps.html/
- HTML_browsable_motif_output/FANMOD_ath_tair10/sigs_FANMOD_TAIR10-2500.pvals.heatmaps.html/motif_id_12_000100011_tftype_ath_upstream_-3000_0.html
- HTML_browsable_motif_output/FANMOD_ath_tair10/sigs_FANMOD_TAIR10-2500.pvals.heatmaps.html/motif_id_14_010111002_tftype_ath_upstream_-3000_0.html
- HTML_browsable_motif_output/FANMOD_ath_tair10/sigs_FANMOD_TAIR10-2500.pvals.heatmaps.html/motif_id_164_010100101_tftype_ath_upstream_-3000_0.html
- HTML_browsable_motif_output/FANMOD_ath_tair10/sigs_FANMOD_TAIR10-2500.pvals.heatmaps.html/motif_id_166_001101101_tftype_ath_upstream_-3000_0.html
- HTML_browsable_motif_output/FANMOD_ath_tair10/sigs_FANMOD_TAIR10-2500.pvals.heatmaps.html/motif_id_166_010100110_tftype_ath_upstream_-3000_0.html
- HTML_browsable_motif_output/FANMOD_ath_tair10/sigs_FANMOD_TAIR10-2500.pvals.heatmaps.html/motif_id_38_000101101_tftype_ath_upstream_-3000_0.html
- HTML_browsable_motif_output/FANMOD_ath_tair10/sigs_FANMOD_TAIR10-2500.pvals.heatmaps.html/motif_id_46_000101110_tftype_ath_upstream_-3000_0.html
- HTML_browsable_motif_output/FANMOD_ath_tair10/sigs_FANMOD_TAIR10-2500.pvals.heatmaps.html/motif_id_46_011101001_tftype_ath_upstream_-3000_0.html
- HTML_browsable_motif_output/FANMOD_ath_tair10/sigs_FANMOD_TAIR10-2500.pvals.heatmaps.html/motif_id_46_011101002_tftype_ath_upstream_-3000_0.html
- HTML_browsable_motif_output/FANMOD_ath_tair10/sigs_FANMOD_TAIR10-2500.pvals.heatmaps/motif_id_12_000100011_tftype_ath_upstream_-3000_0.data.txt
- HTML_browsable_motif_output/FANMOD_ath_tair10/sigs_FANMOD_TAIR10-2500.pvals.heatmaps/motif_id_12_000100011_tftype_ath_upstream_-3000_0.heatmap.bmp
- HTML_browsable_motif_output/FANMOD_ath_tair10/sigs_FANMOD_TAIR10-2500.pvals.heatmaps/motif_id_14_010111002_tftype_ath_upstream_-3000_0.data.txt
- HTML_browsable_motif_output/FANMOD_ath_tair10/sigs_FANMOD_TAIR10-2500.pvals.heatmaps/motif_id_14_010111002_tftype_ath_upstream_-3000_0.heatmap.bmp
- HTML_browsable_motif_output/FANMOD_ath_tair10/sigs_FANMOD_TAIR10-2500.pvals.heatmaps/motif_id_164_010100101_tftype_ath_upstream_-3000_0.data.txt
- HTML_browsable_motif_output/FANMOD_ath_tair10/sigs_FANMOD_TAIR10-2500.pvals.heatmaps/motif_id_164_010100101_tftype_ath_upstream_-3000_0.heatmap.bmp
- HTML_browsable_motif_output/FANMOD_ath_tair10/sigs_FANMOD_TAIR10-2500.pvals.heatmaps/motif_id_166_001101101_tftype_ath_upstream_-3000_0.data.txt
- HTML_browsable_motif_output/FANMOD_ath_tair10/sigs_FANMOD_TAIR10-2500.pvals.heatmaps/motif_id_166_001101101_tftype_ath_upstream_-3000_0.heatmap.bmp
- HTML_browsable_motif_output/FANMOD_ath_tair10/sigs_FANMOD_TAIR10-2500.pvals.heatmaps/motif_id_166_010100110_tftype_ath_upstream_-3000_0.data.txt
- HTML_browsable_motif_output/FANMOD_ath_tair10/sigs_FANMOD_TAIR10-2500.pvals.heatmaps/motif_id_166_010100110_tftype_ath_upstream_-3000_0.heatmap.bmp
- HTML_browsable_motif_output/FANMOD_ath_tair10/sigs_FANMOD_TAIR10-2500.pvals.heatmaps/motif_id_38_000101101_tftype_ath_upstream_-3000_0.data.txt
- HTML_browsable_motif_output/FANMOD_ath_tair10/sigs_FANMOD_TAIR10-2500.pvals.heatmaps/motif_id_38_000101101_tftype_ath_upstream_-3000_0.heatmap.bmp
- HTML_browsable_motif_output/FANMOD_ath_tair10/sigs_FANMOD_TAIR10-2500.pvals.heatmaps/motif_id_46_000101110_tftype_ath_upstream_-3000_0.data.txt
- HTML_browsable_motif_output/FANMOD_ath_tair10/sigs_FANMOD_TAIR10-2500.pvals.heatmaps/motif_id_46_000101110_tftype_ath_upstream_-3000_0.heatmap.bmp
- HTML_browsable_motif_output/FANMOD_ath_tair10/sigs_FANMOD_TAIR10-2500.pvals.heatmaps/motif_id_46_011101001_tftype_ath_upstream_-3000_0.data.txt
- HTML_browsable_motif_output/FANMOD_ath_tair10/sigs_FANMOD_TAIR10-2500.pvals.heatmaps/motif_id_46_011101001_tftype_ath_upstream_-3000_0.heatmap.bmp
- HTML_browsable_motif_output/FANMOD_ath_tair10/sigs_FANMOD_TAIR10-2500.pvals.heatmaps/motif_id_46_011101002_tftype_ath_upstream_-3000_0.data.txt
- HTML_browsable_motif_output/FANMOD_ath_tair10/sigs_FANMOD_TAIR10-2500.pvals.heatmaps/motif_id_46_011101002_tftype_ath_upstream_-3000_0.heatmap.bmp
- HTML_browsable_motif_output/FANMOD_ath_tair9/
- HTML_browsable_motif_output/FANMOD_ath_tair9/FANMOD_ath_tair9.html
- HTML_browsable_motif_output/FANMOD_ath_tair9/outfile-images/
- HTML_browsable_motif_output/FANMOD_ath_tair9/outfile-images/000000110.png
- HTML_browsable_motif_output/FANMOD_ath_tair9/outfile-images/000000111.png
- HTML_browsable_motif_output/FANMOD_ath_tair9/outfile-images/000001100.png
- HTML_browsable_motif_output/FANMOD_ath_tair9/outfile-images/000001101.png
- HTML_browsable_motif_output/FANMOD_ath_tair9/outfile-images/000001110.png
- HTML_browsable_motif_output/FANMOD_ath_tair9/outfile-images/000001111.png
- HTML_browsable_motif_output/FANMOD_ath_tair9/outfile-images/000100011.png
- HTML_browsable_motif_output/FANMOD_ath_tair9/outfile-images/000100100.png
- HTML_browsable_motif_output/FANMOD_ath_tair9/outfile-images/000100101.png
- HTML_browsable_motif_output/FANMOD_ath_tair9/outfile-images/000100110.png
- HTML_browsable_motif_output/FANMOD_ath_tair9/outfile-images/000100111.png
- HTML_browsable_motif_output/FANMOD_ath_tair9/outfile-images/000101001.png
- HTML_browsable_motif_output/FANMOD_ath_tair9/outfile-images/000101002.png
- HTML_browsable_motif_output/FANMOD_ath_tair9/outfile-images/000101011.png
- HTML_browsable_motif_output/FANMOD_ath_tair9/outfile-images/000101101.png
- HTML_browsable_motif_output/FANMOD_ath_tair9/outfile-images/000101110.png
- HTML_browsable_motif_output/FANMOD_ath_tair9/outfile-images/000101111.png
- HTML_browsable_motif_output/FANMOD_ath_tair9/outfile-images/000110101.png
- HTML_browsable_motif_output/FANMOD_ath_tair9/outfile-images/000111002.png
- HTML_browsable_motif_output/FANMOD_ath_tair9/outfile-images/001001001.png
- HTML_browsable_motif_output/FANMOD_ath_tair9/outfile-images/001001002.png
- HTML_browsable_motif_output/FANMOD_ath_tair9/outfile-images/001001101.png
- HTML_browsable_motif_output/FANMOD_ath_tair9/outfile-images/001001110.png
- HTML_browsable_motif_output/FANMOD_ath_tair9/outfile-images/001001111.png
- HTML_browsable_motif_output/FANMOD_ath_tair9/outfile-images/001011002.png
- HTML_browsable_motif_output/FANMOD_ath_tair9/outfile-images/001100001.png
- HTML_browsable_motif_output/FANMOD_ath_tair9/outfile-images/001100002.png
- HTML_browsable_motif_output/FANMOD_ath_tair9/outfile-images/001100011.png
- HTML_browsable_motif_output/FANMOD_ath_tair9/outfile-images/001100101.png
- HTML_browsable_motif_output/FANMOD_ath_tair9/outfile-images/001100110.png
- HTML_browsable_motif_output/FANMOD_ath_tair9/outfile-images/001100111.png
- HTML_browsable_motif_output/FANMOD_ath_tair9/outfile-images/001101001.png
- HTML_browsable_motif_output/FANMOD_ath_tair9/outfile-images/001101002.png
- HTML_browsable_motif_output/FANMOD_ath_tair9/outfile-images/001101011.png
- HTML_browsable_motif_output/FANMOD_ath_tair9/outfile-images/001101101.png
- HTML_browsable_motif_output/FANMOD_ath_tair9/outfile-images/001101111.png
- HTML_browsable_motif_output/FANMOD_ath_tair9/outfile-images/001110002.png
- HTML_browsable_motif_output/FANMOD_ath_tair9/outfile-images/001111002.png
- HTML_browsable_motif_output/FANMOD_ath_tair9/outfile-images/010001100.png
- HTML_browsable_motif_output/FANMOD_ath_tair9/outfile-images/010010101.png
- HTML_browsable_motif_output/FANMOD_ath_tair9/outfile-images/010011002.png
- HTML_browsable_motif_output/FANMOD_ath_tair9/outfile-images/010100100.png
- HTML_browsable_motif_output/FANMOD_ath_tair9/outfile-images/010100101.png
- HTML_browsable_motif_output/FANMOD_ath_tair9/outfile-images/010100110.png
- HTML_browsable_motif_output/FANMOD_ath_tair9/outfile-images/010100111.png
- HTML_browsable_motif_output/FANMOD_ath_tair9/outfile-images/010101101.png
- HTML_browsable_motif_output/FANMOD_ath_tair9/outfile-images/010101110.png
- HTML_browsable_motif_output/FANMOD_ath_tair9/outfile-images/010110101.png
- HTML_browsable_motif_output/FANMOD_ath_tair9/outfile-images/010111002.png
- HTML_browsable_motif_output/FANMOD_ath_tair9/outfile-images/0110.png
- HTML_browsable_motif_output/FANMOD_ath_tair9/outfile-images/011010001.png
- HTML_browsable_motif_output/FANMOD_ath_tair9/outfile-images/011010002.png
- HTML_browsable_motif_output/FANMOD_ath_tair9/outfile-images/011011002.png
- HTML_browsable_motif_output/FANMOD_ath_tair9/outfile-images/011020002.png
- HTML_browsable_motif_output/FANMOD_ath_tair9/outfile-images/0111.png
- HTML_browsable_motif_output/FANMOD_ath_tair9/outfile-images/011100001.png
- HTML_browsable_motif_output/FANMOD_ath_tair9/outfile-images/011100002.png
- HTML_browsable_motif_output/FANMOD_ath_tair9/outfile-images/011100101.png
- HTML_browsable_motif_output/FANMOD_ath_tair9/outfile-images/011100111.png
- HTML_browsable_motif_output/FANMOD_ath_tair9/outfile-images/011101001.png
- HTML_browsable_motif_output/FANMOD_ath_tair9/outfile-images/011101002.png
- HTML_browsable_motif_output/FANMOD_ath_tair9/outfile-images/011101101.png
- HTML_browsable_motif_output/FANMOD_ath_tair9/outfile-images/011101110.png
- HTML_browsable_motif_output/FANMOD_ath_tair9/outfile-images/011101111.png
- HTML_browsable_motif_output/FANMOD_ath_tair9/outfile-images/011110001.png
- HTML_browsable_motif_output/FANMOD_ath_tair9/outfile-images/011110002.png
- HTML_browsable_motif_output/FANMOD_ath_tair9/outfile-images/011110101.png
- HTML_browsable_motif_output/FANMOD_ath_tair9/outfile-images/011111002.png
- HTML_browsable_motif_output/FANMOD_ath_tair9/outfile-images/0113.png
- HTML_browsable_motif_output/FANMOD_ath_tair9/outfile-images/101011002.png
- HTML_browsable_motif_output/FANMOD_ath_tair9/outfile-images/111020002.png
- HTML_browsable_motif_output/FANMOD_ath_tair9/outfile-images/1113.png
- HTML_browsable_motif_output/FANMOD_ath_tair9/outfile-images/3113.png
- HTML_browsable_motif_output/FANMOD_ath_tair9/outfile-images/SelfLoop.png
- HTML_browsable_motif_output/FANMOD_ath_tair9/sigs_fanmodm-2000.pvals.heatmaps/
- HTML_browsable_motif_output/FANMOD_ath_tair9/sigs_fanmodm-2000.pvals.heatmaps.html/
- HTML_browsable_motif_output/FANMOD_ath_tair9/sigs_fanmodm-2000.pvals.heatmaps.html/motif_id_12_000001100_tftype_ath_upstream_-2000_0.html
- HTML_browsable_motif_output/FANMOD_ath_tair9/sigs_fanmodm-2000.pvals.heatmaps.html/motif_id_12_000001101_tftype_ath_upstream_-1000_0.html
- HTML_browsable_motif_output/FANMOD_ath_tair9/sigs_fanmodm-2000.pvals.heatmaps.html/motif_id_12_000100011_tftype_ath_upstream_-1000_0.html
- HTML_browsable_motif_output/FANMOD_ath_tair9/sigs_fanmodm-2000.pvals.heatmaps.html/motif_id_12_001100001_tftype_ath_upstream_-1000_0.html
- HTML_browsable_motif_output/FANMOD_ath_tair9/sigs_fanmodm-2000.pvals.heatmaps.html/motif_id_12_001100001_tftype_ath_upstream_-2000_0.html
- HTML_browsable_motif_output/FANMOD_ath_tair9/sigs_fanmodm-2000.pvals.heatmaps.html/motif_id_12_001100002_tftype_ath_upstream_-1000_0.html
- HTML_browsable_motif_output/FANMOD_ath_tair9/sigs_fanmodm-2000.pvals.heatmaps.html/motif_id_12_001100002_tftype_ath_upstream_-2000_0.html
- HTML_browsable_motif_output/FANMOD_ath_tair9/sigs_fanmodm-2000.pvals.heatmaps.html/motif_id_166_010100110_tftype_ath_upstream_-2000_0.html
- HTML_browsable_motif_output/FANMOD_ath_tair9/sigs_fanmodm-2000.pvals.heatmaps.html/motif_id_166_010100110_tftype_ath_upstream_-3000_0.html
- HTML_browsable_motif_output/FANMOD_ath_tair9/sigs_fanmodm-2000.pvals.heatmaps.html/motif_id_238_011101110_tftype_ath_upstream_-1000_0.html
- HTML_browsable_motif_output/FANMOD_ath_tair9/sigs_fanmodm-2000.pvals.heatmaps.html/motif_id_238_011101110_tftype_ath_upstream_-2000_0.html
- HTML_browsable_motif_output/FANMOD_ath_tair9/sigs_fanmodm-2000.pvals.heatmaps.html/motif_id_238_011101110_tftype_ath_upstream_-3000_0.html
- HTML_browsable_motif_output/FANMOD_ath_tair9/sigs_fanmodm-2000.pvals.heatmaps.html/motif_id_36_000100100_tftype_ath_upstream_-2000_0.html
- HTML_browsable_motif_output/FANMOD_ath_tair9/sigs_fanmodm-2000.pvals.heatmaps.html/motif_id_36_000100101_tftype_ath_upstream_-1000_0.html
- HTML_browsable_motif_output/FANMOD_ath_tair9/sigs_fanmodm-2000.pvals.heatmaps.html/motif_id_36_001001001_tftype_ath_upstream_-1000_0.html
- HTML_browsable_motif_output/FANMOD_ath_tair9/sigs_fanmodm-2000.pvals.heatmaps.html/motif_id_36_001001001_tftype_ath_upstream_-2000_0.html
- HTML_browsable_motif_output/FANMOD_ath_tair9/sigs_fanmodm-2000.pvals.heatmaps.html/motif_id_36_001001002_tftype_ath_upstream_-1000_0.html
- HTML_browsable_motif_output/FANMOD_ath_tair9/sigs_fanmodm-2000.pvals.heatmaps.html/motif_id_36_001001002_tftype_ath_upstream_-2000_0.html
- HTML_browsable_motif_output/FANMOD_ath_tair9/sigs_fanmodm-2000.pvals.heatmaps.html/motif_id_38_000100110_tftype_ath_upstream_-1000_0.html
- HTML_browsable_motif_output/FANMOD_ath_tair9/sigs_fanmodm-2000.pvals.heatmaps.html/motif_id_38_000101101_tftype_ath_upstream_-1000_0.html
- HTML_browsable_motif_output/FANMOD_ath_tair9/sigs_fanmodm-2000.pvals.heatmaps.html/motif_id_38_000101101_tftype_ath_upstream_-2000_0.html
- HTML_browsable_motif_output/FANMOD_ath_tair9/sigs_fanmodm-2000.pvals.heatmaps.html/motif_id_38_000101101_tftype_ath_upstream_-3000_0.html
- HTML_browsable_motif_output/FANMOD_ath_tair9/sigs_fanmodm-2000.pvals.heatmaps.html/motif_id_38_001101001_tftype_ath_upstream_-1000_0.html
- HTML_browsable_motif_output/FANMOD_ath_tair9/sigs_fanmodm-2000.pvals.heatmaps.html/motif_id_38_001101002_tftype_ath_upstream_-1000_0.html
- HTML_browsable_motif_output/FANMOD_ath_tair9/sigs_fanmodm-2000.pvals.heatmaps.html/motif_id_38_001101002_tftype_ath_upstream_-3000_0.html
- HTML_browsable_motif_output/FANMOD_ath_tair9/sigs_fanmodm-2000.pvals.heatmaps.html/motif_id_38_011011002_tftype_ath_upstream_-1000_0.html
- HTML_browsable_motif_output/FANMOD_ath_tair9/sigs_fanmodm-2000.pvals.heatmaps.html/motif_id_38_011011002_tftype_ath_upstream_-2000_0.html
- HTML_browsable_motif_output/FANMOD_ath_tair9/sigs_fanmodm-2000.pvals.heatmaps.html/motif_id_38_011011002_tftype_ath_upstream_-3000_0.html
- HTML_browsable_motif_output/FANMOD_ath_tair9/sigs_fanmodm-2000.pvals.heatmaps.html/motif_id_46_000101110_tftype_ath_upstream_-1000_0.html
- HTML_browsable_motif_output/FANMOD_ath_tair9/sigs_fanmodm-2000.pvals.heatmaps.html/motif_id_46_000101110_tftype_ath_upstream_-2000_0.html
- HTML_browsable_motif_output/FANMOD_ath_tair9/sigs_fanmodm-2000.pvals.heatmaps.html/motif_id_46_000101110_tftype_ath_upstream_-3000_0.html
- HTML_browsable_motif_output/FANMOD_ath_tair9/sigs_fanmodm-2000.pvals.heatmaps.html/motif_id_46_011101001_tftype_ath_upstream_-1000_0.html
- HTML_browsable_motif_output/FANMOD_ath_tair9/sigs_fanmodm-2000.pvals.heatmaps.html/motif_id_46_011101001_tftype_ath_upstream_-3000_0.html
- HTML_browsable_motif_output/FANMOD_ath_tair9/sigs_fanmodm-2000.pvals.heatmaps.html/motif_id_46_011101002_tftype_ath_upstream_-1000_0.html
- HTML_browsable_motif_output/FANMOD_ath_tair9/sigs_fanmodm-2000.pvals.heatmaps.html/motif_id_46_011101002_tftype_ath_upstream_-2000_0.html
- HTML_browsable_motif_output/FANMOD_ath_tair9/sigs_fanmodm-2000.pvals.heatmaps.html/motif_id_46_011101002_tftype_ath_upstream_-3000_0.html
- HTML_browsable_motif_output/FANMOD_ath_tair9/sigs_fanmodm-2000.pvals.heatmaps.html/motif_id_6_000000110_tftype_ath_upstream_-2000_0.html
- HTML_browsable_motif_output/FANMOD_ath_tair9/sigs_fanmodm-2000.pvals.heatmaps.html/motif_id_6_000101001_tftype_ath_upstream_-1000_0.html
- HTML_browsable_motif_output/FANMOD_ath_tair9/sigs_fanmodm-2000.pvals.heatmaps.html/motif_id_6_000101001_tftype_ath_upstream_-2000_0.html
- HTML_browsable_motif_output/FANMOD_ath_tair9/sigs_fanmodm-2000.pvals.heatmaps.html/motif_id_6_000101002_tftype_ath_upstream_-1000_0.html
- HTML_browsable_motif_output/FANMOD_ath_tair9/sigs_fanmodm-2000.pvals.heatmaps.html/motif_id_6_000101002_tftype_ath_upstream_-2000_0.html
- HTML_browsable_motif_output/FANMOD_ath_tair9/sigs_fanmodm-2000.pvals.heatmaps.html/motif_id_6_000111002_tftype_ath_upstream_-1000_0.html
- HTML_browsable_motif_output/FANMOD_ath_tair9/sigs_fanmodm-2000.pvals.heatmaps.html/motif_id_6_000111002_tftype_ath_upstream_-2000_0.html
- HTML_browsable_motif_output/FANMOD_ath_tair9/sigs_fanmodm-2000.pvals.heatmaps.html/motif_id_6_000111002_tftype_ath_upstream_-3000_0.html
- HTML_browsable_motif_output/FANMOD_ath_tair9/sigs_fanmodm-2000.pvals.heatmaps/motif_id_12_000001100_tftype_ath_upstream_-2000_0.data.txt
- HTML_browsable_motif_output/FANMOD_ath_tair9/sigs_fanmodm-2000.pvals.heatmaps/motif_id_12_000001100_tftype_ath_upstream_-2000_0.heatmap.bmp
- HTML_browsable_motif_output/FANMOD_ath_tair9/sigs_fanmodm-2000.pvals.heatmaps/motif_id_12_000001101_tftype_ath_upstream_-1000_0.data.txt
- HTML_browsable_motif_output/FANMOD_ath_tair9/sigs_fanmodm-2000.pvals.heatmaps/motif_id_12_000001101_tftype_ath_upstream_-1000_0.heatmap.bmp
- HTML_browsable_motif_output/FANMOD_ath_tair9/sigs_fanmodm-2000.pvals.heatmaps/motif_id_12_000100011_tftype_ath_upstream_-1000_0.data.txt
- HTML_browsable_motif_output/FANMOD_ath_tair9/sigs_fanmodm-2000.pvals.heatmaps/motif_id_12_000100011_tftype_ath_upstream_-1000_0.heatmap.bmp
- HTML_browsable_motif_output/FANMOD_ath_tair9/sigs_fanmodm-2000.pvals.heatmaps/motif_id_12_001100001_tftype_ath_upstream_-1000_0.data.txt
- HTML_browsable_motif_output/FANMOD_ath_tair9/sigs_fanmodm-2000.pvals.heatmaps/motif_id_12_001100001_tftype_ath_upstream_-1000_0.heatmap.bmp
- HTML_browsable_motif_output/FANMOD_ath_tair9/sigs_fanmodm-2000.pvals.heatmaps/motif_id_12_001100001_tftype_ath_upstream_-2000_0.data.txt
- HTML_browsable_motif_output/FANMOD_ath_tair9/sigs_fanmodm-2000.pvals.heatmaps/motif_id_12_001100001_tftype_ath_upstream_-2000_0.heatmap.bmp
- HTML_browsable_motif_output/FANMOD_ath_tair9/sigs_fanmodm-2000.pvals.heatmaps/motif_id_12_001100002_tftype_ath_upstream_-1000_0.data.txt
- HTML_browsable_motif_output/FANMOD_ath_tair9/sigs_fanmodm-2000.pvals.heatmaps/motif_id_12_001100002_tftype_ath_upstream_-1000_0.heatmap.bmp
- HTML_browsable_motif_output/FANMOD_ath_tair9/sigs_fanmodm-2000.pvals.heatmaps/motif_id_12_001100002_tftype_ath_upstream_-2000_0.data.txt
- HTML_browsable_motif_output/FANMOD_ath_tair9/sigs_fanmodm-2000.pvals.heatmaps/motif_id_12_001100002_tftype_ath_upstream_-2000_0.heatmap.bmp
- HTML_browsable_motif_output/FANMOD_ath_tair9/sigs_fanmodm-2000.pvals.heatmaps/motif_id_166_010100110_tftype_ath_upstream_-2000_0.data.txt
- HTML_browsable_motif_output/FANMOD_ath_tair9/sigs_fanmodm-2000.pvals.heatmaps/motif_id_166_010100110_tftype_ath_upstream_-2000_0.heatmap.bmp
- HTML_browsable_motif_output/FANMOD_ath_tair9/sigs_fanmodm-2000.pvals.heatmaps/motif_id_166_010100110_tftype_ath_upstream_-3000_0.data.txt
- HTML_browsable_motif_output/FANMOD_ath_tair9/sigs_fanmodm-2000.pvals.heatmaps/motif_id_166_010100110_tftype_ath_upstream_-3000_0.heatmap.bmp
- HTML_browsable_motif_output/FANMOD_ath_tair9/sigs_fanmodm-2000.pvals.heatmaps/motif_id_238_011101110_tftype_ath_upstream_-1000_0.data.txt
- HTML_browsable_motif_output/FANMOD_ath_tair9/sigs_fanmodm-2000.pvals.heatmaps/motif_id_238_011101110_tftype_ath_upstream_-1000_0.heatmap.bmp
- HTML_browsable_motif_output/FANMOD_ath_tair9/sigs_fanmodm-2000.pvals.heatmaps/motif_id_238_011101110_tftype_ath_upstream_-2000_0.data.txt
- HTML_browsable_motif_output/FANMOD_ath_tair9/sigs_fanmodm-2000.pvals.heatmaps/motif_id_238_011101110_tftype_ath_upstream_-2000_0.heatmap.bmp
- HTML_browsable_motif_output/FANMOD_ath_tair9/sigs_fanmodm-2000.pvals.heatmaps/motif_id_238_011101110_tftype_ath_upstream_-3000_0.data.txt
- HTML_browsable_motif_output/FANMOD_ath_tair9/sigs_fanmodm-2000.pvals.heatmaps/motif_id_238_011101110_tftype_ath_upstream_-3000_0.heatmap.bmp
- HTML_browsable_motif_output/FANMOD_ath_tair9/sigs_fanmodm-2000.pvals.heatmaps/motif_id_36_000100100_tftype_ath_upstream_-2000_0.data.txt
- HTML_browsable_motif_output/FANMOD_ath_tair9/sigs_fanmodm-2000.pvals.heatmaps/motif_id_36_000100100_tftype_ath_upstream_-2000_0.heatmap.bmp
- HTML_browsable_motif_output/FANMOD_ath_tair9/sigs_fanmodm-2000.pvals.heatmaps/motif_id_36_000100101_tftype_ath_upstream_-1000_0.data.txt
- HTML_browsable_motif_output/FANMOD_ath_tair9/sigs_fanmodm-2000.pvals.heatmaps/motif_id_36_000100101_tftype_ath_upstream_-1000_0.heatmap.bmp
- HTML_browsable_motif_output/FANMOD_ath_tair9/sigs_fanmodm-2000.pvals.heatmaps/motif_id_36_001001001_tftype_ath_upstream_-1000_0.data.txt
- HTML_browsable_motif_output/FANMOD_ath_tair9/sigs_fanmodm-2000.pvals.heatmaps/motif_id_36_001001001_tftype_ath_upstream_-1000_0.heatmap.bmp
- HTML_browsable_motif_output/FANMOD_ath_tair9/sigs_fanmodm-2000.pvals.heatmaps/motif_id_36_001001001_tftype_ath_upstream_-2000_0.data.txt
- HTML_browsable_motif_output/FANMOD_ath_tair9/sigs_fanmodm-2000.pvals.heatmaps/motif_id_36_001001001_tftype_ath_upstream_-2000_0.heatmap.bmp
- HTML_browsable_motif_output/FANMOD_ath_tair9/sigs_fanmodm-2000.pvals.heatmaps/motif_id_36_001001002_tftype_ath_upstream_-1000_0.data.txt
- HTML_browsable_motif_output/FANMOD_ath_tair9/sigs_fanmodm-2000.pvals.heatmaps/motif_id_36_001001002_tftype_ath_upstream_-1000_0.heatmap.bmp
- HTML_browsable_motif_output/FANMOD_ath_tair9/sigs_fanmodm-2000.pvals.heatmaps/motif_id_36_001001002_tftype_ath_upstream_-2000_0.data.txt
- HTML_browsable_motif_output/FANMOD_ath_tair9/sigs_fanmodm-2000.pvals.heatmaps/motif_id_36_001001002_tftype_ath_upstream_-2000_0.heatmap.bmp
- HTML_browsable_motif_output/FANMOD_ath_tair9/sigs_fanmodm-2000.pvals.heatmaps/motif_id_38_000100110_tftype_ath_upstream_-1000_0.data.txt
- HTML_browsable_motif_output/FANMOD_ath_tair9/sigs_fanmodm-2000.pvals.heatmaps/motif_id_38_000100110_tftype_ath_upstream_-1000_0.heatmap.bmp
- HTML_browsable_motif_output/FANMOD_ath_tair9/sigs_fanmodm-2000.pvals.heatmaps/motif_id_38_000101101_tftype_ath_upstream_-1000_0.data.txt
- HTML_browsable_motif_output/FANMOD_ath_tair9/sigs_fanmodm-2000.pvals.heatmaps/motif_id_38_000101101_tftype_ath_upstream_-1000_0.heatmap.bmp
- HTML_browsable_motif_output/FANMOD_ath_tair9/sigs_fanmodm-2000.pvals.heatmaps/motif_id_38_000101101_tftype_ath_upstream_-2000_0.data.txt
- HTML_browsable_motif_output/FANMOD_ath_tair9/sigs_fanmodm-2000.pvals.heatmaps/motif_id_38_000101101_tftype_ath_upstream_-2000_0.heatmap.bmp
- HTML_browsable_motif_output/FANMOD_ath_tair9/sigs_fanmodm-2000.pvals.heatmaps/motif_id_38_000101101_tftype_ath_upstream_-3000_0.data.txt
- HTML_browsable_motif_output/FANMOD_ath_tair9/sigs_fanmodm-2000.pvals.heatmaps/motif_id_38_000101101_tftype_ath_upstream_-3000_0.heatmap.bmp
- HTML_browsable_motif_output/FANMOD_ath_tair9/sigs_fanmodm-2000.pvals.heatmaps/motif_id_38_001101001_tftype_ath_upstream_-1000_0.data.txt
- HTML_browsable_motif_output/FANMOD_ath_tair9/sigs_fanmodm-2000.pvals.heatmaps/motif_id_38_001101001_tftype_ath_upstream_-1000_0.heatmap.bmp
- HTML_browsable_motif_output/FANMOD_ath_tair9/sigs_fanmodm-2000.pvals.heatmaps/motif_id_38_001101002_tftype_ath_upstream_-1000_0.data.txt
- HTML_browsable_motif_output/FANMOD_ath_tair9/sigs_fanmodm-2000.pvals.heatmaps/motif_id_38_001101002_tftype_ath_upstream_-1000_0.heatmap.bmp
- HTML_browsable_motif_output/FANMOD_ath_tair9/sigs_fanmodm-2000.pvals.heatmaps/motif_id_38_001101002_tftype_ath_upstream_-3000_0.data.txt
- HTML_browsable_motif_output/FANMOD_ath_tair9/sigs_fanmodm-2000.pvals.heatmaps/motif_id_38_001101002_tftype_ath_upstream_-3000_0.heatmap.bmp
- HTML_browsable_motif_output/FANMOD_ath_tair9/sigs_fanmodm-2000.pvals.heatmaps/motif_id_38_011011002_tftype_ath_upstream_-1000_0.data.txt
- HTML_browsable_motif_output/FANMOD_ath_tair9/sigs_fanmodm-2000.pvals.heatmaps/motif_id_38_011011002_tftype_ath_upstream_-1000_0.heatmap.bmp
- HTML_browsable_motif_output/FANMOD_ath_tair9/sigs_fanmodm-2000.pvals.heatmaps/motif_id_38_011011002_tftype_ath_upstream_-2000_0.data.txt
- HTML_browsable_motif_output/FANMOD_ath_tair9/sigs_fanmodm-2000.pvals.heatmaps/motif_id_38_011011002_tftype_ath_upstream_-2000_0.heatmap.bmp
- HTML_browsable_motif_output/FANMOD_ath_tair9/sigs_fanmodm-2000.pvals.heatmaps/motif_id_38_011011002_tftype_ath_upstream_-3000_0.data.txt
- HTML_browsable_motif_output/FANMOD_ath_tair9/sigs_fanmodm-2000.pvals.heatmaps/motif_id_38_011011002_tftype_ath_upstream_-3000_0.heatmap.bmp
- HTML_browsable_motif_output/FANMOD_ath_tair9/sigs_fanmodm-2000.pvals.heatmaps/motif_id_46_000101110_tftype_ath_upstream_-1000_0.data.txt
- HTML_browsable_motif_output/FANMOD_ath_tair9/sigs_fanmodm-2000.pvals.heatmaps/motif_id_46_000101110_tftype_ath_upstream_-1000_0.heatmap.bmp
- HTML_browsable_motif_output/FANMOD_ath_tair9/sigs_fanmodm-2000.pvals.heatmaps/motif_id_46_000101110_tftype_ath_upstream_-2000_0.data.txt
- HTML_browsable_motif_output/FANMOD_ath_tair9/sigs_fanmodm-2000.pvals.heatmaps/motif_id_46_000101110_tftype_ath_upstream_-2000_0.heatmap.bmp
- HTML_browsable_motif_output/FANMOD_ath_tair9/sigs_fanmodm-2000.pvals.heatmaps/motif_id_46_000101110_tftype_ath_upstream_-3000_0.data.txt
- HTML_browsable_motif_output/FANMOD_ath_tair9/sigs_fanmodm-2000.pvals.heatmaps/motif_id_46_000101110_tftype_ath_upstream_-3000_0.heatmap.bmp
- HTML_browsable_motif_output/FANMOD_ath_tair9/sigs_fanmodm-2000.pvals.heatmaps/motif_id_46_011101001_tftype_ath_upstream_-1000_0.data.txt
- HTML_browsable_motif_output/FANMOD_ath_tair9/sigs_fanmodm-2000.pvals.heatmaps/motif_id_46_011101001_tftype_ath_upstream_-1000_0.heatmap.bmp
- HTML_browsable_motif_output/FANMOD_ath_tair9/sigs_fanmodm-2000.pvals.heatmaps/motif_id_46_011101001_tftype_ath_upstream_-3000_0.data.txt
- HTML_browsable_motif_output/FANMOD_ath_tair9/sigs_fanmodm-2000.pvals.heatmaps/motif_id_46_011101001_tftype_ath_upstream_-3000_0.heatmap.bmp
- HTML_browsable_motif_output/FANMOD_ath_tair9/sigs_fanmodm-2000.pvals.heatmaps/motif_id_46_011101002_tftype_ath_upstream_-1000_0.data.txt
- HTML_browsable_motif_output/FANMOD_ath_tair9/sigs_fanmodm-2000.pvals.heatmaps/motif_id_46_011101002_tftype_ath_upstream_-1000_0.heatmap.bmp
- HTML_browsable_motif_output/FANMOD_ath_tair9/sigs_fanmodm-2000.pvals.heatmaps/motif_id_46_011101002_tftype_ath_upstream_-2000_0.data.txt
- HTML_browsable_motif_output/FANMOD_ath_tair9/sigs_fanmodm-2000.pvals.heatmaps/motif_id_46_011101002_tftype_ath_upstream_-2000_0.heatmap.bmp
[truncated: 779 more entries]
