# Supplementary material for: Sustained-input switches for transcription factors and microRNAs are central building blocks of eukaryotic gene circuits
Source: Genome Biol. 2013 Aug 23;14(8):R85. doi: 10.1186/gb-2013-14-8-r85 (PMC4054853; doi:10.1186/gb-2013-14-8-r85)
Supplement: Additional file 5 — HTML Browsable Motif Output. Zipped folder containing all WaRSwap and FANMOD motif output, viewable in a web browser. [file gb-2013-14-8-r85-S5.ZIP › HTML_browsable_motif_output/FANMOD_ath_tair10/sigs_FANMOD_TAIR10-2500.pvals.heatmaps/motif_id_12_000100011_tftype_ath_upstream_-3000_0.data.txt]

PVals
FNR = 0.2	FNR = 0.4	FNR = 0.6	FNR = 0.8
deltaG = 60	0.065	0.369	0.392	0.008
deltaG = 70	0.091	0.414	0.427	0.007
deltaG = 80	0.01	0.106	0.29	0.035

ZScores
FNR = 0.2	FNR = 0.4	FNR = 0.6	FNR = 0.8
deltaG = 60	1.574	0.292	0.242	1.845
deltaG = 70	1.416	0.144	0.16	1.78
deltaG = 80	2.487	1.302	0.501	1.371

StDevs
FNR = 0.2	FNR = 0.4	FNR = 0.6	FNR = 0.8
deltaG = 60	19.782	23.471	22.645	7.269
deltaG = 70	19.708	23.648	21.028	6.556
deltaG = 80	15.582	18.651	16.945	5.191
