# Supplementary material for: Sustained-input switches for transcription factors and microRNAs are central building blocks of eukaryotic gene circuits
Source: Genome Biol. 2013 Aug 23;14(8):R85. doi: 10.1186/gb-2013-14-8-r85 (PMC4054853; doi:10.1186/gb-2013-14-8-r85)
Supplement: Additional file 5 — HTML Browsable Motif Output. Zipped folder containing all WaRSwap and FANMOD motif output, viewable in a web browser. [file gb-2013-14-8-r85-S5.ZIP › HTML_browsable_motif_output/FANMOD_ath_tair10/sigs_FANMOD_TAIR10-2500.pvals.heatmaps/motif_id_164_010100101_tftype_ath_upstream_-3000_0.data.txt]

PVals
FNR = 0.2	FNR = 0.4	FNR = 0.6	FNR = 0.8
deltaG = 60	0.117	0.152	0.038	0.368
deltaG = 70	0.12	0.167	0.053	0.324
deltaG = 80	0.019	0.01	0.074	0.265

ZScores
FNR = 0.2	FNR = 0.4	FNR = 0.6	FNR = 0.8
deltaG = 60	1.213	1.018	1.715	-0.314
deltaG = 70	1.181	0.916	1.578	-0.222
deltaG = 80	2.118	2.462	1.387	0.064

StDevs
FNR = 0.2	FNR = 0.4	FNR = 0.6	FNR = 0.8
deltaG = 60	18.437	10.624	4.997	1.902
deltaG = 70	18.088	10.262	5.085	1.877
deltaG = 80	14.292	7.693	3.574	1.242
