# Supplementary material for: Sustained-input switches for transcription factors and microRNAs are central building blocks of eukaryotic gene circuits
Source: Genome Biol. 2013 Aug 23;14(8):R85. doi: 10.1186/gb-2013-14-8-r85 (PMC4054853; doi:10.1186/gb-2013-14-8-r85)
Supplement: Additional file 5 — HTML Browsable Motif Output. Zipped folder containing all WaRSwap and FANMOD motif output, viewable in a web browser. [file gb-2013-14-8-r85-S5.ZIP › HTML_browsable_motif_output/FANMOD_ath_tair10/sigs_FANMOD_TAIR10-2500.pvals.heatmaps/motif_id_46_000101110_tftype_ath_upstream_-3000_0.data.txt]

PVals
FNR = 0.2	FNR = 0.4	FNR = 0.6	FNR = 0.8
deltaG = 60	0.752	0.003	0	0.758
deltaG = 70	0.746	0.004	0	0.782
deltaG = 80	0.754	0.004	0	0.768

ZScores
FNR = 0.2	FNR = 0.4	FNR = 0.6	FNR = 0.8
deltaG = 60	-0.688	2.564	3.488	-1.218
deltaG = 70	-0.674	2.622	3.439	-1.26
deltaG = 80	-0.679	2.529	3.509	-1.235

StDevs
FNR = 0.2	FNR = 0.4	FNR = 0.6	FNR = 0.8
deltaG = 60	33.278	27.782	15.095	2.772
deltaG = 70	33.943	27.506	15.385	2.822
deltaG = 80	33.683	27.987	15.184	2.797
