# Supplementary material for: Sustained-input switches for transcription factors and microRNAs are central building blocks of eukaryotic gene circuits
Source: Genome Biol. 2013 Aug 23;14(8):R85. doi: 10.1186/gb-2013-14-8-r85 (PMC4054853; doi:10.1186/gb-2013-14-8-r85)
Supplement: Additional file 5 — HTML Browsable Motif Output. Zipped folder containing all WaRSwap and FANMOD motif output, viewable in a web browser. [file gb-2013-14-8-r85-S5.ZIP › HTML_browsable_motif_output/FANMOD_ath_tair10/sigs_FANMOD_TAIR10-2500.pvals.heatmaps/motif_id_46_011101002_tftype_ath_upstream_-3000_0.data.txt]

PVals
FNR = 0.2	FNR = 0.4	FNR = 0.6	FNR = 0.8
deltaG = 60	0.076	0.002	0	0.821
deltaG = 70	0.068	0.004	0	0.824
deltaG = 80	0.053	0.003	0	0.833

ZScores
FNR = 0.2	FNR = 0.4	FNR = 0.6	FNR = 0.8
deltaG = 60	1.458	2.661	3.369	-1.185
deltaG = 70	1.462	2.715	3.318	-1.228
deltaG = 80	1.485	2.633	3.391	-1.212

StDevs
FNR = 0.2	FNR = 0.4	FNR = 0.6	FNR = 0.8
deltaG = 60	24358.341	25034.026	7888.677	1073.717
deltaG = 70	23832.811	24818.142	7937.021	1076.572
deltaG = 80	24015.716	25311.451	7885.568	1075.368
