# Supplementary material for: Sustained-input switches for transcription factors and microRNAs are central building blocks of eukaryotic gene circuits
Source: Genome Biol. 2013 Aug 23;14(8):R85. doi: 10.1186/gb-2013-14-8-r85 (PMC4054853; doi:10.1186/gb-2013-14-8-r85)
Supplement: Additional file 7 — PWM Log-likelihood Score Distributions, Comprehensive Set. Zipped pdf file containing plots of foreground and background log-likelihood scoring distributions for each PWM in the Comprehensive set. [file gb-2013-14-8-r85-S7.ZIP]

Archive with 1 entries (1 files):
- all_pwms_hists.pdf
