# Supplementary material for: Sustained-input switches for transcription factors and microRNAs are central building blocks of eukaryotic gene circuits
Source: Genome Biol. 2013 Aug 23;14(8):R85. doi: 10.1186/gb-2013-14-8-r85 (PMC4054853; doi:10.1186/gb-2013-14-8-r85)
Supplement: Additional file 8 — PWM ROC Curves, Arabidopsis Only Set. Zipped pdf file containing ROC curve plots for each PWM in the Arabidopsis Only set. [file gb-2013-14-8-r85-S8.ZIP]

Archive with 1 entries (1 files):
- ath_pwms_roc_curves.pdf
