# Supplementary material for: Sustained-input switches for transcription factors and microRNAs are central building blocks of eukaryotic gene circuits
Source: Genome Biol. 2013 Aug 23;14(8):R85. doi: 10.1186/gb-2013-14-8-r85 (PMC4054853; doi:10.1186/gb-2013-14-8-r85)
Supplement: Additional file 10 — TAIR10 Protein Coding Gene Set. Zipped gff file containing the curated TAIR10 gene set used in our analysis. The publically available file TAIR10_GFF3_genes.gff was filtered by restricting it only to genes identified in the gene descriptor field as a "protein_coding_gene", for a remaining total of 27,416 genes. [file gb-2013-14-8-r85-S10.ZIP]

Archive with 1 entries (1 files):
- TAIR10_GFF3_genes.protein_coding_genes.gff
