# Supplementary material for: Sustained-input switches for transcription factors and microRNAs are central building blocks of eukaryotic gene circuits
Source: Genome Biol. 2013 Aug 23;14(8):R85. doi: 10.1186/gb-2013-14-8-r85 (PMC4054853; doi:10.1186/gb-2013-14-8-r85)
Supplement: Additional file 10 — TAIR10 Protein Coding Gene Set. Zipped gff file containing the curated TAIR10 gene set used in our analysis. The publically available file TAIR10_GFF3_genes.gff was filtered by restricting it only to genes identified in the gene descriptor field as a "protein_coding_gene", for a remaining total of 27,416 genes. [file gb-2013-14-8-r85-S10.ZIP › TAIR10_GFF3_genes.protein_coding_genes.gff]

Chr1	TAIR10	gene	3631	5899	.	+	.	ID=AT1G01010;Note=protein_coding_gene;Name=AT1G01010
Chr1	TAIR10	gene	5928	8737	.	-	.	ID=AT1G01020;Note=protein_coding_gene;Name=AT1G01020
Chr1	TAIR10	gene	11649	13714	.	-	.	ID=AT1G01030;Note=protein_coding_gene;Name=AT1G01030
Chr1	TAIR10	gene	23146	31227	.	+	.	ID=AT1G01040;Note=protein_coding_gene;Name=AT1G01040
Chr1	TAIR10	gene	31170	33153	.	-	.	ID=AT1G01050;Note=protein_coding_gene;Name=AT1G01050
Chr1	TAIR10	gene	33379	37871	.	-	.	ID=AT1G01060;Note=protein_coding_gene;Name=AT1G01060
Chr1	TAIR10	gene	38752	40944	.	-	.	ID=AT1G01070;Note=protein_coding_gene;Name=AT1G01070
Chr1	TAIR10	gene	44677	44787	.	+	.	ID=AT1G01073;Note=protein_coding_gene;Name=AT1G01073
Chr1	TAIR10	gene	45296	47019	.	-	.	ID=AT1G01080;Note=protein_coding_gene;Name=AT1G01080
Chr1	TAIR10	gene	47485	49286	.	-	.	ID=AT1G01090;Note=protein_coding_gene;Name=AT1G01090
Chr1	TAIR10	gene	50075	51199	.	-	.	ID=AT1G01100;Note=protein_coding_gene;Name=AT1G01100
Chr1	TAIR10	gene	52239	54692	.	+	.	ID=AT1G01110;Note=protein_coding_gene;Name=AT1G01110
Chr1	TAIR10	gene	56624	56740	.	+	.	ID=AT1G01115;Note=protein_coding_gene;Name=AT1G01115
Chr1	TAIR10	gene	57269	59167	.	-	.	ID=AT1G01120;Note=protein_coding_gene;Name=AT1G01120
Chr1	TAIR10	gene	61905	63811	.	-	.	ID=AT1G01130;Note=protein_coding_gene;Name=AT1G01130
Chr1	TAIR10	gene	64166	67625	.	-	.	ID=AT1G01140;Note=protein_coding_gene;Name=AT1G01140
Chr1	TAIR10	gene	70115	72138	.	-	.	ID=AT1G01150;Note=protein_coding_gene;Name=AT1G01150
Chr1	TAIR10	gene	72339	74096	.	+	.	ID=AT1G01160;Note=protein_coding_gene;Name=AT1G01160
Chr1	TAIR10	gene	73931	74737	.	-	.	ID=AT1G01170;Note=protein_coding_gene;Name=AT1G01170
Chr1	TAIR10	gene	75583	76758	.	+	.	ID=AT1G01180;Note=protein_coding_gene;Name=AT1G01180
Chr1	TAIR10	gene	83045	84864	.	-	.	ID=AT1G01190;Note=protein_coding_gene;Name=AT1G01190
Chr1	TAIR10	gene	86515	88213	.	-	.	ID=AT1G01200;Note=protein_coding_gene;Name=AT1G01200
Chr1	TAIR10	gene	88898	89745	.	+	.	ID=AT1G01210;Note=protein_coding_gene;Name=AT1G01210
Chr1	TAIR10	gene	91376	95651	.	+	.	ID=AT1G01220;Note=protein_coding_gene;Name=AT1G01220
Chr1	TAIR10	gene	95987	97407	.	+	.	ID=AT1G01225;Note=protein_coding_gene;Name=AT1G01225
Chr1	TAIR10	gene	97456	99240	.	+	.	ID=AT1G01230;Note=protein_coding_gene;Name=AT1G01230
Chr1	TAIR10	gene	99894	101834	.	+	.	ID=AT1G01240;Note=protein_coding_gene;Name=AT1G01240
Chr1	TAIR10	gene	104491	105330	.	-	.	ID=AT1G01250;Note=protein_coding_gene;Name=AT1G01250
Chr1	TAIR10	gene	108946	111609	.	+	.	ID=AT1G01260;Note=protein_coding_gene;Name=AT1G01260
Chr1	TAIR10	gene	112263	113947	.	+	.	ID=AT1G01280;Note=protein_coding_gene;Name=AT1G01280
Chr1	TAIR10	gene	114286	116108	.	+	.	ID=AT1G01290;Note=protein_coding_gene;Name=AT1G01290
Chr1	TAIR10	gene	116943	118764	.	+	.	ID=AT1G01300;Note=protein_coding_gene;Name=AT1G01300
Chr1	TAIR10	gene	119397	119997	.	+	.	ID=AT1G01305;Note=protein_coding_gene;Name=AT1G01305
Chr1	TAIR10	gene	120154	121130	.	+	.	ID=AT1G01310;Note=protein_coding_gene;Name=AT1G01310
Chr1	TAIR10	gene	121067	130577	.	-	.	ID=AT1G01320;Note=protein_coding_gene;Name=AT1G01320
Chr1	TAIR10	gene	132328	135831	.	-	.	ID=AT1G01340;Note=protein_coding_gene;Name=AT1G01340
Chr1	TAIR10	gene	136124	138162	.	+	.	ID=AT1G01350;Note=protein_coding_gene;Name=AT1G01350
Chr1	TAIR10	gene	138513	139568	.	+	.	ID=AT1G01355;Note=protein_coding_gene;Name=AT1G01355
Chr1	TAIR10	gene	141971	143183	.	+	.	ID=AT1G01360;Note=protein_coding_gene;Name=AT1G01360
Chr1	TAIR10	gene	143564	145684	.	+	.	ID=AT1G01370;Note=protein_coding_gene;Name=AT1G01370
Chr1	TAIR10	gene	147153	147942	.	+	.	ID=AT1G01380;Note=protein_coding_gene;Name=AT1G01380
Chr1	TAIR10	gene	148120	149806	.	-	.	ID=AT1G01390;Note=protein_coding_gene;Name=AT1G01390
Chr1	TAIR10	gene	150689	152210	.	-	.	ID=AT1G01400;Note=protein_coding_gene;Name=AT1G01400
Chr1	TAIR10	gene	153113	154198	.	+	.	ID=AT1G01410;Note=protein_coding_gene;Name=AT1G01410
Chr1	TAIR10	gene	154492	156011	.	-	.	ID=AT1G01420;Note=protein_coding_gene;Name=AT1G01420
Chr1	TAIR10	gene	156801	158655	.	-	.	ID=AT1G01430;Note=protein_coding_gene;Name=AT1G01430
Chr1	TAIR10	gene	159856	162572	.	-	.	ID=AT1G01440;Note=protein_coding_gene;Name=AT1G01440
Chr1	TAIR10	gene	164105	165517	.	-	.	ID=AT1G01450;Note=protein_coding_gene;Name=AT1G01450
Chr1	TAIR10	gene	166589	167842	.	-	.	ID=AT1G01453;Note=protein_coding_gene;Name=AT1G01453
Chr1	TAIR10	gene	168723	171165	.	+	.	ID=AT1G01460;Note=protein_coding_gene;Name=AT1G01460
Chr1	TAIR10	gene	172146	172948	.	-	.	ID=AT1G01470;Note=protein_coding_gene;Name=AT1G01470
Chr1	TAIR10	gene	173251	173466	.	+	.	ID=AT1G01471;Note=protein_coding_gene;Name=AT1G01471
Chr1	TAIR10	gene	175782	178400	.	+	.	ID=AT1G01480;Note=protein_coding_gene;Name=AT1G01480
Chr1	TAIR10	gene	180059	182358	.	-	.	ID=AT1G01490;Note=protein_coding_gene;Name=AT1G01490
Chr1	TAIR10	gene	185133	186923	.	+	.	ID=AT1G01500;Note=protein_coding_gene;Name=AT1G01500
Chr1	TAIR10	gene	187211	190056	.	+	.	ID=AT1G01510;Note=protein_coding_gene;Name=AT1G01510
Chr1	TAIR10	gene	190596	192139	.	+	.	ID=AT1G01520;Note=protein_coding_gene;Name=AT1G01520
Chr1	TAIR10	gene	192640	193670	.	-	.	ID=AT1G01530;Note=protein_coding_gene;Name=AT1G01530
Chr1	TAIR10	gene	195780	198684	.	+	.	ID=AT1G01540;Note=protein_coding_gene;Name=AT1G01540
Chr1	TAIR10	gene	199639	201775	.	+	.	ID=AT1G01550;Note=protein_coding_gene;Name=AT1G01550
Chr1	TAIR10	gene	202136	204335	.	+	.	ID=AT1G01560;Note=protein_coding_gene;Name=AT1G01560
Chr1	TAIR10	gene	205176	207435	.	+	.	ID=AT1G01570;Note=protein_coding_gene;Name=AT1G01570
Chr1	TAIR10	gene	209395	213041	.	+	.	ID=AT1G01580;Note=protein_coding_gene;Name=AT1G01580
Chr1	TAIR10	gene	214229	217304	.	+	.	ID=AT1G01590;Note=protein_coding_gene;Name=AT1G01590
Chr1	TAIR10	gene	218994	221286	.	+	.	ID=AT1G01600;Note=protein_coding_gene;Name=AT1G01600
Chr1	TAIR10	gene	221691	224340	.	-	.	ID=AT1G01610;Note=protein_coding_gene;Name=AT1G01610
Chr1	TAIR10	gene	225665	227302	.	-	.	ID=AT1G01620;Note=protein_coding_gene;Name=AT1G01620
Chr1	TAIR10	gene	229013	230917	.	+	.	ID=AT1G01630;Note=protein_coding_gene;Name=AT1G01630
Chr1	TAIR10	gene	230994	232508	.	-	.	ID=AT1G01640;Note=protein_coding_gene;Name=AT1G01640
Chr1	TAIR10	gene	232841	237817	.	-	.	ID=AT1G01650;Note=protein_coding_gene;Name=AT1G01650
Chr1	TAIR10	gene	240057	242608	.	-	.	ID=AT1G01660;Note=protein_coding_gene;Name=AT1G01660
Chr1	TAIR10	gene	242843	245988	.	-	.	ID=AT1G01670;Note=protein_coding_gene;Name=AT1G01670
Chr1	TAIR10	gene	246411	248367	.	-	.	ID=AT1G01680;Note=protein_coding_gene;Name=AT1G01680
Chr1	TAIR10	gene	249141	252462	.	+	.	ID=AT1G01690;Note=protein_coding_gene;Name=AT1G01690
Chr1	TAIR10	gene	252947	254495	.	+	.	ID=AT1G01695;Note=protein_coding_gene;Name=AT1G01695
Chr1	TAIR10	gene	259495	261474	.	-	.	ID=AT1G01700;Note=protein_coding_gene;Name=AT1G01700
Chr1	TAIR10	gene	262828	267771	.	+	.	ID=AT1G01710;Note=protein_coding_gene;Name=AT1G01710
Chr1	TAIR10	gene	268330	269819	.	+	.	ID=AT1G01720;Note=protein_coding_gene;Name=AT1G01720
Chr1	TAIR10	gene	269792	270775	.	-	.	ID=AT1G01725;Note=protein_coding_gene;Name=AT1G01725
Chr1	TAIR10	gene	270956	272061	.	+	.	ID=AT1G01730;Note=protein_coding_gene;Name=AT1G01730
Chr1	TAIR10	gene	272111	274569	.	-	.	ID=AT1G01740;Note=protein_coding_gene;Name=AT1G01740
Chr1	TAIR10	gene	275366	276310	.	+	.	ID=AT1G01750;Note=protein_coding_gene;Name=AT1G01750
Chr1	TAIR10	gene	276266	278448	.	-	.	ID=AT1G01760;Note=protein_coding_gene;Name=AT1G01760
Chr1	TAIR10	gene	278615	282891	.	+	.	ID=AT1G01770;Note=protein_coding_gene;Name=AT1G01770
Chr1	TAIR10	gene	282761	284245	.	+	.	ID=AT1G01780;Note=protein_coding_gene;Name=AT1G01780
Chr1	TAIR10	gene	284610	291094	.	+	.	ID=AT1G01790;Note=protein_coding_gene;Name=AT1G01790
Chr1	TAIR10	gene	293342	295040	.	+	.	ID=AT1G01800;Note=protein_coding_gene;Name=AT1G01800
Chr1	TAIR10	gene	295221	295859	.	+	.	ID=AT1G01810;Note=protein_coding_gene;Name=AT1G01810
Chr1	TAIR10	gene	296001	298120	.	-	.	ID=AT1G01820;Note=protein_coding_gene;Name=AT1G01820
Chr1	TAIR10	gene	298535	302315	.	-	.	ID=AT1G01830;Note=protein_coding_gene;Name=AT1G01830
Chr1	TAIR10	gene	303537	304358	.	+	.	ID=AT1G01840;Note=protein_coding_gene;Name=AT1G01840
Chr1	TAIR10	gene	304133	306287	.	-	.	ID=AT1G01860;Note=protein_coding_gene;Name=AT1G01860
Chr1	TAIR10	gene	306480	309109	.	-	.	ID=AT1G01880;Note=protein_coding_gene;Name=AT1G01880
Chr1	TAIR10	gene	310316	313130	.	+	.	ID=AT1G01900;Note=protein_coding_gene;Name=AT1G01900
Chr1	TAIR10	gene	313101	315902	.	-	.	ID=AT1G01910;Note=protein_coding_gene;Name=AT1G01910
Chr1	TAIR10	gene	316128	319650	.	+	.	ID=AT1G01920;Note=protein_coding_gene;Name=AT1G01920
Chr1	TAIR10	gene	319836	322860	.	-	.	ID=AT1G01930;Note=protein_coding_gene;Name=AT1G01930
Chr1	TAIR10	gene	323027	324917	.	+	.	ID=AT1G01940;Note=protein_coding_gene;Name=AT1G01940
Chr1	TAIR10	gene	325379	330619	.	+	.	ID=AT1G01950;Note=protein_coding_gene;Name=AT1G01950
Chr1	TAIR10	gene	330588	337582	.	-	.	ID=AT1G01960;Note=protein_coding_gene;Name=AT1G01960
Chr1	TAIR10	gene	338291	340077	.	+	.	ID=AT1G01970;Note=protein_coding_gene;Name=AT1G01970
Chr1	TAIR10	gene	340172	341999	.	-	.	ID=AT1G01980;Note=protein_coding_gene;Name=AT1G01980
Chr1	TAIR10	gene	343166	344341	.	-	.	ID=AT1G01990;Note=protein_coding_gene;Name=AT1G01990
Chr1	TAIR10	gene	345812	347592	.	+	.	ID=AT1G02000;Note=protein_coding_gene;Name=AT1G02000
Chr1	TAIR10	gene	347891	352480	.	+	.	ID=AT1G02010;Note=protein_coding_gene;Name=AT1G02010
Chr1	TAIR10	gene	352637	354969	.	-	.	ID=AT1G02020;Note=protein_coding_gene;Name=AT1G02020
Chr1	TAIR10	gene	355321	357258	.	-	.	ID=AT1G02030;Note=protein_coding_gene;Name=AT1G02030
Chr1	TAIR10	gene	358104	359078	.	-	.	ID=AT1G02040;Note=protein_coding_gene;Name=AT1G02040
Chr1	TAIR10	gene	359117	360518	.	-	.	ID=AT1G02050;Note=protein_coding_gene;Name=AT1G02050
Chr1	TAIR10	gene	360918	363094	.	-	.	ID=AT1G02060;Note=protein_coding_gene;Name=AT1G02060
Chr1	TAIR10	gene	365209	367340	.	+	.	ID=AT1G02065;Note=protein_coding_gene;Name=AT1G02065
Chr1	TAIR10	gene	370257	370967	.	-	.	ID=AT1G02070;Note=protein_coding_gene;Name=AT1G02070
Chr1	TAIR10	gene	372064	372210	.	+	.	ID=AT1G02074;Note=protein_coding_gene;Name=AT1G02074
Chr1	TAIR10	gene	373335	386847	.	+	.	ID=AT1G02080;Note=protein_coding_gene;Name=AT1G02080
Chr1	TAIR10	gene	387277	389647	.	-	.	ID=AT1G02090;Note=protein_coding_gene;Name=AT1G02090
Chr1	TAIR10	gene	389812	392816	.	+	.	ID=AT1G02100;Note=protein_coding_gene;Name=AT1G02100
Chr1	TAIR10	gene	392831	395528	.	+	.	ID=AT1G02110;Note=protein_coding_gene;Name=AT1G02110
Chr1	TAIR10	gene	395761	399897	.	+	.	ID=AT1G02120;Note=protein_coding_gene;Name=AT1G02120
Chr1	TAIR10	gene	400035	401882	.	-	.	ID=AT1G02130;Note=protein_coding_gene;Name=AT1G02130
Chr1	TAIR10	gene	403190	404456	.	-	.	ID=AT1G02140;Note=protein_coding_gene;Name=AT1G02140
Chr1	TAIR10	gene	404600	408619	.	+	.	ID=AT1G02145;Note=protein_coding_gene;Name=AT1G02145
Chr1	TAIR10	gene	408622	410611	.	+	.	ID=AT1G02150;Note=protein_coding_gene;Name=AT1G02150
Chr1	TAIR10	gene	410748	411597	.	+	.	ID=AT1G02160;Note=protein_coding_gene;Name=AT1G02160
Chr1	TAIR10	gene	411779	413554	.	+	.	ID=AT1G02170;Note=protein_coding_gene;Name=AT1G02170
Chr1	TAIR10	gene	413522	414645	.	-	.	ID=AT1G02180;Note=protein_coding_gene;Name=AT1G02180
Chr1	TAIR10	gene	415079	418010	.	+	.	ID=AT1G02190;Note=protein_coding_gene;Name=AT1G02190
Chr1	TAIR10	gene	418748	422438	.	+	.	ID=AT1G02205;Note=protein_coding_gene;Name=AT1G02205
Chr1	TAIR10	gene	427548	427811	.	-	.	ID=AT1G02210;Note=protein_coding_gene;Name=AT1G02210
Chr1	TAIR10	gene	428814	430647	.	-	.	ID=AT1G02220;Note=protein_coding_gene;Name=AT1G02220
Chr1	TAIR10	gene	435174	436776	.	-	.	ID=AT1G02230;Note=protein_coding_gene;Name=AT1G02230
Chr1	TAIR10	gene	437951	439559	.	-	.	ID=AT1G02250;Note=protein_coding_gene;Name=AT1G02250
Chr1	TAIR10	gene	440441	442877	.	-	.	ID=AT1G02260;Note=protein_coding_gene;Name=AT1G02260
Chr1	TAIR10	gene	443149	446235	.	-	.	ID=AT1G02270;Note=protein_coding_gene;Name=AT1G02270
Chr1	TAIR10	gene	448463	450426	.	-	.	ID=AT1G02280;Note=protein_coding_gene;Name=AT1G02280
Chr1	TAIR10	gene	450527	452737	.	-	.	ID=AT1G02290;Note=protein_coding_gene;Name=AT1G02290
Chr1	TAIR10	gene	453288	455463	.	+	.	ID=AT1G02300;Note=protein_coding_gene;Name=AT1G02300
Chr1	TAIR10	gene	455688	458164	.	+	.	ID=AT1G02305;Note=protein_coding_gene;Name=AT1G02305
Chr1	TAIR10	gene	458133	460696	.	-	.	ID=AT1G02310;Note=protein_coding_gene;Name=AT1G02310
Chr1	TAIR10	gene	461828	461974	.	+	.	ID=AT1G02320;Note=protein_coding_gene;Name=AT1G02320
Chr1	TAIR10	gene	462075	463612	.	-	.	ID=AT1G02330;Note=protein_coding_gene;Name=AT1G02330
Chr1	TAIR10	gene	463855	464924	.	-	.	ID=AT1G02335;Note=protein_coding_gene;Name=AT1G02335
Chr1	TAIR10	gene	465718	467844	.	-	.	ID=AT1G02340;Note=protein_coding_gene;Name=AT1G02340
Chr1	TAIR10	gene	469818	470693	.	+	.	ID=AT1G02350;Note=protein_coding_gene;Name=AT1G02350
Chr1	TAIR10	gene	471990	473160	.	-	.	ID=AT1G02360;Note=protein_coding_gene;Name=AT1G02360
Chr1	TAIR10	gene	474500	476511	.	+	.	ID=AT1G02370;Note=protein_coding_gene;Name=AT1G02370
Chr1	TAIR10	gene	477000	478971	.	+	.	ID=AT1G02380;Note=protein_coding_gene;Name=AT1G02380
Chr1	TAIR10	gene	480852	483292	.	+	.	ID=AT1G02390;Note=protein_coding_gene;Name=AT1G02390
Chr1	TAIR10	gene	483764	483919	.	-	.	ID=AT1G02391;Note=protein_coding_gene;Name=AT1G02391
Chr1	TAIR10	gene	486801	489577	.	+	.	ID=AT1G02400;Note=protein_coding_gene;Name=AT1G02400
Chr1	TAIR10	gene	489979	490505	.	-	.	ID=AT1G02405;Note=protein_coding_gene;Name=AT1G02405
Chr1	TAIR10	gene	490925	492926	.	+	.	ID=AT1G02410;Note=protein_coding_gene;Name=AT1G02410
Chr1	TAIR10	gene	493683	495158	.	+	.	ID=AT1G02420;Note=protein_coding_gene;Name=AT1G02420
Chr1	TAIR10	gene	495050	496062	.	-	.	ID=AT1G02430;Note=protein_coding_gene;Name=AT1G02430
Chr1	TAIR10	gene	496586	497479	.	-	.	ID=AT1G02440;Note=protein_coding_gene;Name=AT1G02440
Chr1	TAIR10	gene	497976	498516	.	-	.	ID=AT1G02450;Note=protein_coding_gene;Name=AT1G02450
Chr1	TAIR10	gene	504673	507204	.	-	.	ID=AT1G02460;Note=protein_coding_gene;Name=AT1G02460
Chr1	TAIR10	gene	511765	513624	.	-	.	ID=AT1G02470;Note=protein_coding_gene;Name=AT1G02470
Chr1	TAIR10	gene	513843	515404	.	-	.	ID=AT1G02475;Note=protein_coding_gene;Name=AT1G02475
Chr1	TAIR10	gene	516618	516734	.	+	.	ID=AT1G02490;Note=protein_coding_gene;Name=AT1G02490
Chr1	TAIR10	gene	518251	520437	.	+	.	ID=AT1G02500;Note=protein_coding_gene;Name=AT1G02500
Chr1	TAIR10	gene	520498	521668	.	-	.	ID=AT1G02510;Note=protein_coding_gene;Name=AT1G02510
Chr1	TAIR10	gene	523651	528745	.	+	.	ID=AT1G02520;Note=protein_coding_gene;Name=AT1G02520
Chr1	TAIR10	gene	529795	534677	.	+	.	ID=AT1G02530;Note=protein_coding_gene;Name=AT1G02530
Chr1	TAIR10	gene	534827	535699	.	-	.	ID=AT1G02540;Note=protein_coding_gene;Name=AT1G02540
Chr1	TAIR10	gene	536483	537211	.	+	.	ID=AT1G02550;Note=protein_coding_gene;Name=AT1G02550
Chr1	TAIR10	gene	537860	540109	.	+	.	ID=AT1G02560;Note=protein_coding_gene;Name=AT1G02560
Chr1	TAIR10	gene	541335	542240	.	+	.	ID=AT1G02570;Note=protein_coding_gene;Name=AT1G02570
Chr1	TAIR10	gene	543110	544007	.	+	.	ID=AT1G02575;Note=protein_coding_gene;Name=AT1G02575
Chr1	TAIR10	gene	544783	549202	.	+	.	ID=AT1G02580;Note=protein_coding_gene;Name=AT1G02580
Chr1	TAIR10	gene	552138	552761	.	-	.	ID=AT1G02590;Note=protein_coding_gene;Name=AT1G02590
Chr1	TAIR10	gene	553050	555994	.	-	.	ID=AT1G02610;Note=protein_coding_gene;Name=AT1G02610
Chr1	TAIR10	gene	557092	557986	.	+	.	ID=AT1G02620;Note=protein_coding_gene;Name=AT1G02620
Chr1	TAIR10	gene	560610	562424	.	-	.	ID=AT1G02630;Note=protein_coding_gene;Name=AT1G02630
Chr1	TAIR10	gene	564205	567769	.	+	.	ID=AT1G02640;Note=protein_coding_gene;Name=AT1G02640
Chr1	TAIR10	gene	568704	570418	.	+	.	ID=AT1G02650;Note=protein_coding_gene;Name=AT1G02650
Chr1	TAIR10	gene	571955	574981	.	-	.	ID=AT1G02660;Note=protein_coding_gene;Name=AT1G02660
Chr1	TAIR10	gene	576046	580299	.	+	.	ID=AT1G02670;Note=protein_coding_gene;Name=AT1G02670
Chr1	TAIR10	gene	580625	582310	.	+	.	ID=AT1G02680;Note=protein_coding_gene;Name=AT1G02680
Chr1	TAIR10	gene	584260	587219	.	+	.	ID=AT1G02690;Note=protein_coding_gene;Name=AT1G02690
Chr1	TAIR10	gene	588329	589480	.	+	.	ID=AT1G02700;Note=protein_coding_gene;Name=AT1G02700
Chr1	TAIR10	gene	589706	589996	.	-	.	ID=AT1G02710;Note=protein_coding_gene;Name=AT1G02710
Chr1	TAIR10	gene	591826	594236	.	+	.	ID=AT1G02720;Note=protein_coding_gene;Name=AT1G02720
Chr1	TAIR10	gene	594573	598657	.	-	.	ID=AT1G02730;Note=protein_coding_gene;Name=AT1G02730
Chr1	TAIR10	gene	599416	602038	.	-	.	ID=AT1G02740;Note=protein_coding_gene;Name=AT1G02740
Chr1	TAIR10	gene	602497	604292	.	+	.	ID=AT1G02750;Note=protein_coding_gene;Name=AT1G02750
Chr1	TAIR10	gene	604873	606693	.	-	.	ID=AT1G02770;Note=protein_coding_gene;Name=AT1G02770
Chr1	TAIR10	gene	607808	609465	.	-	.	ID=AT1G02780;Note=protein_coding_gene;Name=AT1G02780
Chr1	TAIR10	gene	610391	612324	.	-	.	ID=AT1G02790;Note=protein_coding_gene;Name=AT1G02790
Chr1	TAIR10	gene	613216	616191	.	-	.	ID=AT1G02800;Note=protein_coding_gene;Name=AT1G02800
Chr1	TAIR10	gene	618265	620480	.	+	.	ID=AT1G02810;Note=protein_coding_gene;Name=AT1G02810
Chr1	TAIR10	gene	620678	621289	.	+	.	ID=AT1G02813;Note=protein_coding_gene;Name=AT1G02813
Chr1	TAIR10	gene	621461	622469	.	+	.	ID=AT1G02816;Note=protein_coding_gene;Name=AT1G02816
Chr1	TAIR10	gene	623765	624475	.	-	.	ID=AT1G02820;Note=protein_coding_gene;Name=AT1G02820
Chr1	TAIR10	gene	625145	625608	.	-	.	ID=AT1G02830;Note=protein_coding_gene;Name=AT1G02830
Chr1	TAIR10	gene	626741	629819	.	+	.	ID=AT1G02840;Note=protein_coding_gene;Name=AT1G02840
Chr1	TAIR10	gene	630505	633259	.	+	.	ID=AT1G02850;Note=protein_coding_gene;Name=AT1G02850
Chr1	TAIR10	gene	635144	637262	.	+	.	ID=AT1G02860;Note=protein_coding_gene;Name=AT1G02860
Chr1	TAIR10	gene	637214	638677	.	-	.	ID=AT1G02870;Note=protein_coding_gene;Name=AT1G02870
Chr1	TAIR10	gene	642752	644903	.	-	.	ID=AT1G02880;Note=protein_coding_gene;Name=AT1G02880
Chr1	TAIR10	gene	645092	651907	.	-	.	ID=AT1G02890;Note=protein_coding_gene;Name=AT1G02890
Chr1	TAIR10	gene	653765	654343	.	-	.	ID=AT1G02900;Note=protein_coding_gene;Name=AT1G02900
Chr1	TAIR10	gene	655577	658148	.	-	.	ID=AT1G02910;Note=protein_coding_gene;Name=AT1G02910
Chr1	TAIR10	gene	658657	659771	.	-	.	ID=AT1G02920;Note=protein_coding_gene;Name=AT1G02920
Chr1	TAIR10	gene	661177	662456	.	-	.	ID=AT1G02930;Note=protein_coding_gene;Name=AT1G02930
Chr1	TAIR10	gene	663079	664128	.	-	.	ID=AT1G02940;Note=protein_coding_gene;Name=AT1G02940
Chr1	TAIR10	gene	665152	666452	.	-	.	ID=AT1G02950;Note=protein_coding_gene;Name=AT1G02950
Chr1	TAIR10	gene	666872	669837	.	-	.	ID=AT1G02960;Note=protein_coding_gene;Name=AT1G02960
Chr1	TAIR10	gene	671661	672814	.	-	.	ID=AT1G02965;Note=protein_coding_gene;Name=AT1G02965
Chr1	TAIR10	gene	673306	676378	.	+	.	ID=AT1G02970;Note=protein_coding_gene;Name=AT1G02970
Chr1	TAIR10	gene	677869	681310	.	+	.	ID=AT1G02980;Note=protein_coding_gene;Name=AT1G02980
Chr1	TAIR10	gene	681396	687315	.	-	.	ID=AT1G02990;Note=protein_coding_gene;Name=AT1G02990
Chr1	TAIR10	gene	687890	692560	.	-	.	ID=AT1G03000;Note=protein_coding_gene;Name=AT1G03000
Chr1	TAIR10	gene	693480	696382	.	+	.	ID=AT1G03010;Note=protein_coding_gene;Name=AT1G03010
Chr1	TAIR10	gene	698207	698515	.	-	.	ID=AT1G03020;Note=protein_coding_gene;Name=AT1G03020
Chr1	TAIR10	gene	699121	699246	.	+	.	ID=AT1G03022;Note=protein_coding_gene;Name=AT1G03022
Chr1	TAIR10	gene	701478	703864	.	+	.	ID=AT1G03030;Note=protein_coding_gene;Name=AT1G03030
Chr1	TAIR10	gene	703906	706631	.	-	.	ID=AT1G03040;Note=protein_coding_gene;Name=AT1G03040
Chr1	TAIR10	gene	707726	710041	.	+	.	ID=AT1G03050;Note=protein_coding_gene;Name=AT1G03050
Chr1	TAIR10	gene	710018	711803	.	-	.	ID=AT1G03055;Note=protein_coding_gene;Name=AT1G03055
Chr1	TAIR10	gene	712473	726891	.	-	.	ID=AT1G03060;Note=protein_coding_gene;Name=AT1G03060
Chr1	TAIR10	gene	729901	731557	.	+	.	ID=AT1G03070;Note=protein_coding_gene;Name=AT1G03070
Chr1	TAIR10	gene	731611	738056	.	-	.	ID=AT1G03080;Note=protein_coding_gene;Name=AT1G03080
Chr1	TAIR10	gene	739679	744184	.	+	.	ID=AT1G03090;Note=protein_coding_gene;Name=AT1G03090
Chr1	TAIR10	gene	743885	746479	.	-	.	ID=AT1G03100;Note=protein_coding_gene;Name=AT1G03100
Chr1	TAIR10	gene	747197	748057	.	+	.	ID=AT1G03103;Note=protein_coding_gene;Name=AT1G03103
Chr1	TAIR10	gene	748102	749034	.	-	.	ID=AT1G03106;Note=protein_coding_gene;Name=AT1G03106
Chr1	TAIR10	gene	749246	751963	.	+	.	ID=AT1G03110;Note=protein_coding_gene;Name=AT1G03110
Chr1	TAIR10	gene	752271	753140	.	+	.	ID=AT1G03120;Note=protein_coding_gene;Name=AT1G03120
Chr1	TAIR10	gene	753307	754198	.	-	.	ID=AT1G03130;Note=protein_coding_gene;Name=AT1G03130
Chr1	TAIR10	gene	754371	756303	.	-	.	ID=AT1G03140;Note=protein_coding_gene;Name=AT1G03140
Chr1	TAIR10	gene	756414	758612	.	+	.	ID=AT1G03150;Note=protein_coding_gene;Name=AT1G03150
Chr1	TAIR10	gene	761282	766158	.	+	.	ID=AT1G03160;Note=protein_coding_gene;Name=AT1G03160
Chr1	TAIR10	gene	769632	770684	.	+	.	ID=AT1G03170;Note=protein_coding_gene;Name=AT1G03170
Chr1	TAIR10	gene	773411	775344	.	+	.	ID=AT1G03180;Note=protein_coding_gene;Name=AT1G03180
Chr1	TAIR10	gene	775527	780062	.	+	.	ID=AT1G03190;Note=protein_coding_gene;Name=AT1G03190
Chr1	TAIR10	gene	780602	781285	.	+	.	ID=AT1G03200;Note=protein_coding_gene;Name=AT1G03200
Chr1	TAIR10	gene	782948	784240	.	+	.	ID=AT1G03210;Note=protein_coding_gene;Name=AT1G03210
Chr1	TAIR10	gene	787122	788651	.	+	.	ID=AT1G03220;Note=protein_coding_gene;Name=AT1G03220
Chr1	TAIR10	gene	790091	791592	.	+	.	ID=AT1G03230;Note=protein_coding_gene;Name=AT1G03230
Chr1	TAIR10	gene	792222	792986	.	-	.	ID=AT1G03240;Note=protein_coding_gene;Name=AT1G03240
Chr1	TAIR10	gene	793353	795376	.	-	.	ID=AT1G03250;Note=protein_coding_gene;Name=AT1G03250
Chr1	TAIR10	gene	795532	798463	.	-	.	ID=AT1G03260;Note=protein_coding_gene;Name=AT1G03260
Chr1	TAIR10	gene	799191	802436	.	+	.	ID=AT1G03270;Note=protein_coding_gene;Name=AT1G03270
Chr1	TAIR10	gene	803035	807066	.	+	.	ID=AT1G03280;Note=protein_coding_gene;Name=AT1G03280
Chr1	TAIR10	gene	807361	810868	.	+	.	ID=AT1G03290;Note=protein_coding_gene;Name=AT1G03290
Chr1	TAIR10	gene	811033	813086	.	-	.	ID=AT1G03300;Note=protein_coding_gene;Name=AT1G03300
Chr1	TAIR10	gene	813471	816749	.	+	.	ID=AT1G03310;Note=protein_coding_gene;Name=AT1G03310
Chr1	TAIR10	gene	817027	817767	.	+	.	ID=AT1G03320;Note=protein_coding_gene;Name=AT1G03320
Chr1	TAIR10	gene	817983	819563	.	-	.	ID=AT1G03330;Note=protein_coding_gene;Name=AT1G03330
Chr1	TAIR10	gene	819662	821317	.	+	.	ID=AT1G03340;Note=protein_coding_gene;Name=AT1G03340
Chr1	TAIR10	gene	822638	824393	.	-	.	ID=AT1G03350;Note=protein_coding_gene;Name=AT1G03350
Chr1	TAIR10	gene	824537	826358	.	+	.	ID=AT1G03360;Note=protein_coding_gene;Name=AT1G03360
Chr1	TAIR10	gene	826569	830383	.	+	.	ID=AT1G03365;Note=protein_coding_gene;Name=AT1G03365
Chr1	TAIR10	gene	830627	835361	.	+	.	ID=AT1G03370;Note=protein_coding_gene;Name=AT1G03370
Chr1	TAIR10	gene	835785	840940	.	+	.	ID=AT1G03380;Note=protein_coding_gene;Name=AT1G03380
Chr1	TAIR10	gene	841033	842418	.	-	.	ID=AT1G03390;Note=protein_coding_gene;Name=AT1G03390
Chr1	TAIR10	gene	842747	844190	.	-	.	ID=AT1G03400;Note=protein_coding_gene;Name=AT1G03400
Chr1	TAIR10	gene	844436	847683	.	-	.	ID=AT1G03410;Note=protein_coding_gene;Name=AT1G03410
Chr1	TAIR10	gene	847873	849500	.	+	.	ID=AT1G03430;Note=protein_coding_gene;Name=AT1G03430
Chr1	TAIR10	gene	852366	854032	.	+	.	ID=AT1G03440;Note=protein_coding_gene;Name=AT1G03440
Chr1	TAIR10	gene	854410	859701	.	-	.	ID=AT1G03445;Note=protein_coding_gene;Name=AT1G03445
Chr1	TAIR10	gene	860788	864125	.	-	.	ID=AT1G03457;Note=protein_coding_gene;Name=AT1G03457
Chr1	TAIR10	gene	865915	867733	.	-	.	ID=AT1G03470;Note=protein_coding_gene;Name=AT1G03470
Chr1	TAIR10	gene	869051	871211	.	-	.	ID=AT1G03475;Note=protein_coding_gene;Name=AT1G03475
Chr1	TAIR10	gene	871874	872906	.	+	.	ID=AT1G03490;Note=protein_coding_gene;Name=AT1G03490
Chr1	TAIR10	gene	873184	874935	.	+	.	ID=AT1G03495;Note=protein_coding_gene;Name=AT1G03495
Chr1	TAIR10	gene	876258	877547	.	-	.	ID=AT1G03510;Note=protein_coding_gene;Name=AT1G03510
Chr1	TAIR10	gene	877862	880158	.	-	.	ID=AT1G03520;Note=protein_coding_gene;Name=AT1G03520
Chr1	TAIR10	gene	880496	883391	.	-	.	ID=AT1G03530;Note=protein_coding_gene;Name=AT1G03530
Chr1	TAIR10	gene	883782	885611	.	+	.	ID=AT1G03540;Note=protein_coding_gene;Name=AT1G03540
Chr1	TAIR10	gene	885623	887956	.	-	.	ID=AT1G03550;Note=protein_coding_gene;Name=AT1G03550
Chr1	TAIR10	gene	890156	892410	.	-	.	ID=AT1G03560;Note=protein_coding_gene;Name=AT1G03560
Chr1	TAIR10	gene	894254	897518	.	-	.	ID=AT1G03590;Note=protein_coding_gene;Name=AT1G03590
Chr1	TAIR10	gene	898876	899655	.	+	.	ID=AT1G03600;Note=protein_coding_gene;Name=AT1G03600
Chr1	TAIR10	gene	900887	903003	.	+	.	ID=AT1G03610;Note=protein_coding_gene;Name=AT1G03610
Chr1	TAIR10	gene	904319	906186	.	-	.	ID=AT1G03620;Note=protein_coding_gene;Name=AT1G03620
Chr1	TAIR10	gene	907642	909376	.	+	.	ID=AT1G03630;Note=protein_coding_gene;Name=AT1G03630
Chr1	TAIR10	gene	910023	911193	.	-	.	ID=AT1G03650;Note=protein_coding_gene;Name=AT1G03650
Chr1	TAIR10	gene	911436	911759	.	-	.	ID=AT1G03660;Note=protein_coding_gene;Name=AT1G03660
Chr1	TAIR10	gene	914222	916222	.	-	.	ID=AT1G03670;Note=protein_coding_gene;Name=AT1G03670
Chr1	TAIR10	gene	916819	918064	.	-	.	ID=AT1G03680;Note=protein_coding_gene;Name=AT1G03680
Chr1	TAIR10	gene	918299	920507	.	+	.	ID=AT1G03687;Note=protein_coding_gene;Name=AT1G03687
Chr1	TAIR10	gene	920950	921901	.	+	.	ID=AT1G03700;Note=protein_coding_gene;Name=AT1G03700
Chr1	TAIR10	gene	923426	924726	.	+	.	ID=AT1G03710;Note=protein_coding_gene;Name=AT1G03710
Chr1	TAIR10	gene	924996	926373	.	-	.	ID=AT1G03720;Note=protein_coding_gene;Name=AT1G03720
Chr1	TAIR10	gene	930828	931895	.	-	.	ID=AT1G03730;Note=protein_coding_gene;Name=AT1G03730
Chr1	TAIR10	gene	933512	937043	.	+	.	ID=AT1G03740;Note=protein_coding_gene;Name=AT1G03740
Chr1	TAIR10	gene	937920	941162	.	+	.	ID=AT1G03750;Note=protein_coding_gene;Name=AT1G03750
Chr1	TAIR10	gene	941062	943377	.	-	.	ID=AT1G03760;Note=protein_coding_gene;Name=AT1G03760
Chr1	TAIR10	gene	944572	947483	.	+	.	ID=AT1G03770;Note=protein_coding_gene;Name=AT1G03770
Chr1	TAIR10	gene	947520	951827	.	-	.	ID=AT1G03780;Note=protein_coding_gene;Name=AT1G03780
Chr1	TAIR10	gene	954525	956097	.	+	.	ID=AT1G03790;Note=protein_coding_gene;Name=AT1G03790
Chr1	TAIR10	gene	957261	957998	.	-	.	ID=AT1G03800;Note=protein_coding_gene;Name=AT1G03800
Chr1	TAIR10	gene	958759	959609	.	+	.	ID=AT1G03810;Note=protein_coding_gene;Name=AT1G03810
Chr1	TAIR10	gene	959869	960728	.	-	.	ID=AT1G03820;Note=protein_coding_gene;Name=AT1G03820
Chr1	TAIR10	gene	962016	966757	.	-	.	ID=AT1G03830;Note=protein_coding_gene;Name=AT1G03830
Chr1	TAIR10	gene	967503	970130	.	-	.	ID=AT1G03840;Note=protein_coding_gene;Name=AT1G03840
Chr1	TAIR10	gene	976097	977761	.	-	.	ID=AT1G03850;Note=protein_coding_gene;Name=AT1G03850
Chr1	TAIR10	gene	979308	981885	.	-	.	ID=AT1G03860;Note=protein_coding_gene;Name=AT1G03860
Chr1	TAIR10	gene	982506	983540	.	-	.	ID=AT1G03870;Note=protein_coding_gene;Name=AT1G03870
Chr1	TAIR10	gene	985751	988146	.	+	.	ID=AT1G03880;Note=protein_coding_gene;Name=AT1G03880
Chr1	TAIR10	gene	989198	991020	.	+	.	ID=AT1G03890;Note=protein_coding_gene;Name=AT1G03890
Chr1	TAIR10	gene	991139	993118	.	+	.	ID=AT1G03900;Note=protein_coding_gene;Name=AT1G03900
Chr1	TAIR10	gene	993400	995784	.	+	.	ID=AT1G03905;Note=protein_coding_gene;Name=AT1G03905
Chr1	TAIR10	gene	996115	1000437	.	+	.	ID=AT1G03910;Note=protein_coding_gene;Name=AT1G03910
Chr1	TAIR10	gene	1001321	1004383	.	+	.	ID=AT1G03920;Note=protein_coding_gene;Name=AT1G03920
Chr1	TAIR10	gene	1004769	1008370	.	+	.	ID=AT1G03930;Note=protein_coding_gene;Name=AT1G03930
Chr1	TAIR10	gene	1009542	1011056	.	-	.	ID=AT1G03940;Note=protein_coding_gene;Name=AT1G03940
Chr1	TAIR10	gene	1011172	1013365	.	-	.	ID=AT1G03950;Note=protein_coding_gene;Name=AT1G03950
Chr1	TAIR10	gene	1013715	1017929	.	+	.	ID=AT1G03960;Note=protein_coding_gene;Name=AT1G03960
Chr1	TAIR10	gene	1018100	1019247	.	+	.	ID=AT1G03970;Note=protein_coding_gene;Name=AT1G03970
Chr1	TAIR10	gene	1018570	1022108	.	-	.	ID=AT1G03980;Note=protein_coding_gene;Name=AT1G03980
Chr1	TAIR10	gene	1022251	1023719	.	-	.	ID=AT1G03982;Note=protein_coding_gene;Name=AT1G03982
Chr1	TAIR10	gene	1024847	1027616	.	+	.	ID=AT1G03990;Note=protein_coding_gene;Name=AT1G03990
Chr1	TAIR10	gene	1028106	1029119	.	-	.	ID=AT1G04000;Note=protein_coding_gene;Name=AT1G04000
Chr1	TAIR10	gene	1031200	1036237	.	-	.	ID=AT1G04010;Note=protein_coding_gene;Name=AT1G04010
Chr1	TAIR10	gene	1036537	1040224	.	+	.	ID=AT1G04020;Note=protein_coding_gene;Name=AT1G04020
Chr1	TAIR10	gene	1040383	1042892	.	+	.	ID=AT1G04030;Note=protein_coding_gene;Name=AT1G04030
Chr1	TAIR10	gene	1042362	1043864	.	-	.	ID=AT1G04040;Note=protein_coding_gene;Name=AT1G04040
Chr1	TAIR10	gene	1045598	1049297	.	-	.	ID=AT1G04050;Note=protein_coding_gene;Name=AT1G04050
Chr1	TAIR10	gene	1050553	1051186	.	-	.	ID=AT1G04070;Note=protein_coding_gene;Name=AT1G04070
Chr1	TAIR10	gene	1051312	1056827	.	+	.	ID=AT1G04080;Note=protein_coding_gene;Name=AT1G04080
Chr1	TAIR10	gene	1057151	1059419	.	+	.	ID=AT1G04090;Note=protein_coding_gene;Name=AT1G04090
Chr1	TAIR10	gene	1059506	1061191	.	+	.	ID=AT1G04100;Note=protein_coding_gene;Name=AT1G04100
Chr1	TAIR10	gene	1061457	1063784	.	-	.	ID=AT1G04110;Note=protein_coding_gene;Name=AT1G04110
Chr1	TAIR10	gene	1064450	1071047	.	-	.	ID=AT1G04120;Note=protein_coding_gene;Name=AT1G04120
Chr1	TAIR10	gene	1073427	1075568	.	+	.	ID=AT1G04130;Note=protein_coding_gene;Name=AT1G04130
Chr1	TAIR10	gene	1075543	1080630	.	-	.	ID=AT1G04140;Note=protein_coding_gene;Name=AT1G04140
Chr1	TAIR10	gene	1081208	1084246	.	-	.	ID=AT1G04150;Note=protein_coding_gene;Name=AT1G04150
Chr1	TAIR10	gene	1086495	1096146	.	+	.	ID=AT1G04160;Note=protein_coding_gene;Name=AT1G04160
Chr1	TAIR10	gene	1096946	1099898	.	+	.	ID=AT1G04170;Note=protein_coding_gene;Name=AT1G04170
Chr1	TAIR10	gene	1100444	1100608	.	-	.	ID=AT1G04171;Note=protein_coding_gene;Name=AT1G04171
Chr1	TAIR10	gene	1104623	1105988	.	+	.	ID=AT1G04180;Note=protein_coding_gene;Name=AT1G04180
Chr1	TAIR10	gene	1106428	1108715	.	-	.	ID=AT1G04190;Note=protein_coding_gene;Name=AT1G04190
Chr1	TAIR10	gene	1109482	1114107	.	+	.	ID=AT1G04200;Note=protein_coding_gene;Name=AT1G04200
Chr1	TAIR10	gene	1114405	1119739	.	+	.	ID=AT1G04210;Note=protein_coding_gene;Name=AT1G04210
Chr1	TAIR10	gene	1119699	1122526	.	-	.	ID=AT1G04220;Note=protein_coding_gene;Name=AT1G04220
Chr1	TAIR10	gene	1125518	1128168	.	+	.	ID=AT1G04230;Note=protein_coding_gene;Name=AT1G04230
Chr1	TAIR10	gene	1128188	1129551	.	-	.	ID=AT1G04240;Note=protein_coding_gene;Name=AT1G04240
Chr1	TAIR10	gene	1136258	1138613	.	+	.	ID=AT1G04250;Note=protein_coding_gene;Name=AT1G04250
Chr1	TAIR10	gene	1140528	1141365	.	-	.	ID=AT1G04260;Note=protein_coding_gene;Name=AT1G04260
Chr1	TAIR10	gene	1141604	1143053	.	-	.	ID=AT1G04270;Note=protein_coding_gene;Name=AT1G04270
Chr1	TAIR10	gene	1143436	1146654	.	-	.	ID=AT1G04280;Note=protein_coding_gene;Name=AT1G04280
Chr1	TAIR10	gene	1147523	1148533	.	-	.	ID=AT1G04290;Note=protein_coding_gene;Name=AT1G04290
Chr1	TAIR10	gene	1148597	1154652	.	-	.	ID=AT1G04300;Note=protein_coding_gene;Name=AT1G04300
Chr1	TAIR10	gene	1154764	1157711	.	-	.	ID=AT1G04310;Note=protein_coding_gene;Name=AT1G04310
Chr1	TAIR10	gene	1161311	1161982	.	-	.	ID=AT1G04330;Note=protein_coding_gene;Name=AT1G04330
Chr1	TAIR10	gene	1163097	1164851	.	-	.	ID=AT1G04340;Note=protein_coding_gene;Name=AT1G04340
Chr1	TAIR10	gene	1165165	1166768	.	+	.	ID=AT1G04350;Note=protein_coding_gene;Name=AT1G04350
Chr1	TAIR10	gene	1167457	1168878	.	-	.	ID=AT1G04360;Note=protein_coding_gene;Name=AT1G04360
Chr1	TAIR10	gene	1175177	1175578	.	+	.	ID=AT1G04370;Note=protein_coding_gene;Name=AT1G04370
Chr1	TAIR10	gene	1176921	1178407	.	-	.	ID=AT1G04380;Note=protein_coding_gene;Name=AT1G04380
Chr1	TAIR10	gene	1179363	1183704	.	-	.	ID=AT1G04390;Note=protein_coding_gene;Name=AT1G04390
Chr1	TAIR10	gene	1185550	1188517	.	-	.	ID=AT1G04400;Note=protein_coding_gene;Name=AT1G04400
Chr1	TAIR10	gene	1189078	1191412	.	-	.	ID=AT1G04410;Note=protein_coding_gene;Name=AT1G04410
Chr1	TAIR10	gene	1191608	1193884	.	+	.	ID=AT1G04420;Note=protein_coding_gene;Name=AT1G04420
Chr1	TAIR10	gene	1198118	1201527	.	+	.	ID=AT1G04430;Note=protein_coding_gene;Name=AT1G04430
Chr1	TAIR10	gene	1202255	1205803	.	+	.	ID=AT1G04440;Note=protein_coding_gene;Name=AT1G04440
Chr1	TAIR10	gene	1207344	1207862	.	+	.	ID=AT1G04445;Note=protein_coding_gene;Name=AT1G04445
Chr1	TAIR10	gene	1208521	1209874	.	+	.	ID=AT1G04450;Note=protein_coding_gene;Name=AT1G04450
Chr1	TAIR10	gene	1211049	1214662	.	-	.	ID=AT1G04470;Note=protein_coding_gene;Name=AT1G04470
Chr1	TAIR10	gene	1216095	1217467	.	+	.	ID=AT1G04480;Note=protein_coding_gene;Name=AT1G04480
Chr1	TAIR10	gene	1217948	1220137	.	-	.	ID=AT1G04490;Note=protein_coding_gene;Name=AT1G04490
Chr1	TAIR10	gene	1221433	1224366	.	-	.	ID=AT1G04500;Note=protein_coding_gene;Name=AT1G04500
Chr1	TAIR10	gene	1224552	1224680	.	+	.	ID=AT1G04501;Note=protein_coding_gene;Name=AT1G04501
Chr1	TAIR10	gene	1226575	1230827	.	+	.	ID=AT1G04510;Note=protein_coding_gene;Name=AT1G04510
Chr1	TAIR10	gene	1231578	1234032	.	+	.	ID=AT1G04520;Note=protein_coding_gene;Name=AT1G04520
Chr1	TAIR10	gene	1234176	1236034	.	-	.	ID=AT1G04530;Note=protein_coding_gene;Name=AT1G04530
Chr1	TAIR10	gene	1237256	1239061	.	+	.	ID=AT1G04540;Note=protein_coding_gene;Name=AT1G04540
Chr1	TAIR10	gene	1240375	1242121	.	+	.	ID=AT1G04550;Note=protein_coding_gene;Name=AT1G04550
Chr1	TAIR10	gene	1242558	1244244	.	+	.	ID=AT1G04555;Note=protein_coding_gene;Name=AT1G04555
Chr1	TAIR10	gene	1244947	1246059	.	+	.	ID=AT1G04560;Note=protein_coding_gene;Name=AT1G04560
Chr1	TAIR10	gene	1246728	1248775	.	-	.	ID=AT1G04570;Note=protein_coding_gene;Name=AT1G04570
Chr1	TAIR10	gene	1252122	1257510	.	-	.	ID=AT1G04580;Note=protein_coding_gene;Name=AT1G04580
Chr1	TAIR10	gene	1258577	1261426	.	-	.	ID=AT1G04590;Note=protein_coding_gene;Name=AT1G04590
Chr1	TAIR10	gene	1262123	1272376	.	+	.	ID=AT1G04600;Note=protein_coding_gene;Name=AT1G04600
Chr1	TAIR10	gene	1279388	1281618	.	+	.	ID=AT1G04610;Note=protein_coding_gene;Name=AT1G04610
Chr1	TAIR10	gene	1282741	1286584	.	-	.	ID=AT1G04620;Note=protein_coding_gene;Name=AT1G04620
Chr1	TAIR10	gene	1287831	1289820	.	-	.	ID=AT1G04625;Note=protein_coding_gene;Name=AT1G04625
Chr1	TAIR10	gene	1289734	1291112	.	-	.	ID=AT1G04630;Note=protein_coding_gene;Name=AT1G04630
Chr1	TAIR10	gene	1291314	1291995	.	+	.	ID=AT1G04635;Note=protein_coding_gene;Name=AT1G04635
Chr1	TAIR10	gene	1292080	1293357	.	+	.	ID=AT1G04640;Note=protein_coding_gene;Name=AT1G04640
Chr1	TAIR10	gene	1293770	1294263	.	-	.	ID=AT1G04645;Note=protein_coding_gene;Name=AT1G04645
Chr1	TAIR10	gene	1294893	1299002	.	-	.	ID=AT1G04650;Note=protein_coding_gene;Name=AT1G04650
Chr1	TAIR10	gene	1300486	1301773	.	-	.	ID=AT1G04660;Note=protein_coding_gene;Name=AT1G04660
Chr1	TAIR10	gene	1301861	1302724	.	+	.	ID=AT1G04670;Note=protein_coding_gene;Name=AT1G04670
Chr1	TAIR10	gene	1303529	1307884	.	-	.	ID=AT1G04680;Note=protein_coding_gene;Name=AT1G04680
Chr1	TAIR10	gene	1310430	1310579	.	-	.	ID=AT1G04684;Note=protein_coding_gene;Name=AT1G04684
Chr1	TAIR10	gene	1313564	1315750	.	+	.	ID=AT1G04690;Note=protein_coding_gene;Name=AT1G04690
Chr1	TAIR10	gene	1316254	1320919	.	+	.	ID=AT1G04700;Note=protein_coding_gene;Name=AT1G04700
Chr1	TAIR10	gene	1321904	1324782	.	+	.	ID=AT1G04710;Note=protein_coding_gene;Name=AT1G04710
Chr1	TAIR10	gene	1325296	1331086	.	-	.	ID=AT1G04730;Note=protein_coding_gene;Name=AT1G04730
Chr1	TAIR10	gene	1331466	1333567	.	-	.	ID=AT1G04750;Note=protein_coding_gene;Name=AT1G04750
Chr1	TAIR10	gene	1334760	1336070	.	+	.	ID=AT1G04760;Note=protein_coding_gene;Name=AT1G04760
Chr1	TAIR10	gene	1336371	1337849	.	-	.	ID=AT1G04770;Note=protein_coding_gene;Name=AT1G04770
Chr1	TAIR10	gene	1339892	1340327	.	+	.	ID=AT1G04778;Note=protein_coding_gene;Name=AT1G04778
Chr1	TAIR10	gene	1340669	1343584	.	-	.	ID=AT1G04780;Note=protein_coding_gene;Name=AT1G04780
Chr1	TAIR10	gene	1345036	1348451	.	+	.	ID=AT1G04790;Note=protein_coding_gene;Name=AT1G04790
Chr1	TAIR10	gene	1348452	1349286	.	-	.	ID=AT1G04800;Note=protein_coding_gene;Name=AT1G04800
Chr1	TAIR10	gene	1350180	1355442	.	+	.	ID=AT1G04810;Note=protein_coding_gene;Name=AT1G04810
Chr1	TAIR10	gene	1356191	1358386	.	-	.	ID=AT1G04820;Note=protein_coding_gene;Name=AT1G04820
Chr1	TAIR10	gene	1358574	1362019	.	-	.	ID=AT1G04830;Note=protein_coding_gene;Name=AT1G04830
Chr1	TAIR10	gene	1362867	1364962	.	-	.	ID=AT1G04840;Note=protein_coding_gene;Name=AT1G04840
Chr1	TAIR10	gene	1365118	1368844	.	-	.	ID=AT1G04850;Note=protein_coding_gene;Name=AT1G04850
Chr1	TAIR10	gene	1369054	1373101	.	-	.	ID=AT1G04860;Note=protein_coding_gene;Name=AT1G04860
Chr1	TAIR10	gene	1373234	1375762	.	-	.	ID=AT1G04870;Note=protein_coding_gene;Name=AT1G04870
Chr1	TAIR10	gene	1375961	1379185	.	-	.	ID=AT1G04880;Note=protein_coding_gene;Name=AT1G04880
Chr1	TAIR10	gene	1380382	1382599	.	-	.	ID=AT1G04890;Note=protein_coding_gene;Name=AT1G04890
Chr1	TAIR10	gene	1383841	1387895	.	+	.	ID=AT1G04900;Note=protein_coding_gene;Name=AT1G04900
Chr1	TAIR10	gene	1387871	1391187	.	-	.	ID=AT1G04910;Note=protein_coding_gene;Name=AT1G04910
Chr1	TAIR10	gene	1391502	1395864	.	-	.	ID=AT1G04920;Note=protein_coding_gene;Name=AT1G04920
Chr1	TAIR10	gene	1396291	1399053	.	-	.	ID=AT1G04930;Note=protein_coding_gene;Name=AT1G04930
Chr1	TAIR10	gene	1399182	1400770	.	+	.	ID=AT1G04940;Note=protein_coding_gene;Name=AT1G04940
Chr1	TAIR10	gene	1399174	1403112	.	+	.	ID=AT1G04945;Note=protein_coding_gene;Name=AT1G04945
Chr1	TAIR10	gene	1403085	1407501	.	-	.	ID=AT1G04950;Note=protein_coding_gene;Name=AT1G04950
Chr1	TAIR10	gene	1407801	1410868	.	-	.	ID=AT1G04960;Note=protein_coding_gene;Name=AT1G04960
Chr1	TAIR10	gene	1411170	1413627	.	+	.	ID=AT1G04970;Note=protein_coding_gene;Name=AT1G04970
Chr1	TAIR10	gene	1413644	1416144	.	-	.	ID=AT1G04980;Note=protein_coding_gene;Name=AT1G04980
Chr1	TAIR10	gene	1416343	1418482	.	-	.	ID=AT1G04985;Note=protein_coding_gene;Name=AT1G04985
Chr1	TAIR10	gene	1419080	1421789	.	-	.	ID=AT1G04990;Note=protein_coding_gene;Name=AT1G04990
Chr1	TAIR10	gene	1425593	1428782	.	+	.	ID=AT1G05000;Note=protein_coding_gene;Name=AT1G05000
Chr1	TAIR10	gene	1431190	1432858	.	-	.	ID=AT1G05010;Note=protein_coding_gene;Name=AT1G05010
Chr1	TAIR10	gene	1435254	1437667	.	-	.	ID=AT1G05020;Note=protein_coding_gene;Name=AT1G05020
Chr1	TAIR10	gene	1438152	1441417	.	-	.	ID=AT1G05030;Note=protein_coding_gene;Name=AT1G05030
Chr1	TAIR10	gene	1447369	1448448	.	-	.	ID=AT1G05040;Note=protein_coding_gene;Name=AT1G05040
Chr1	TAIR10	gene	1448718	1450887	.	-	.	ID=AT1G05055;Note=protein_coding_gene;Name=AT1G05055
Chr1	TAIR10	gene	1451030	1452872	.	-	.	ID=AT1G05060;Note=protein_coding_gene;Name=AT1G05060
Chr1	TAIR10	gene	1454969	1455220	.	-	.	ID=AT1G05065;Note=protein_coding_gene;Name=AT1G05065
Chr1	TAIR10	gene	1457063	1458744	.	-	.	ID=AT1G05070;Note=protein_coding_gene;Name=AT1G05070
Chr1	TAIR10	gene	1459091	1460579	.	+	.	ID=AT1G05080;Note=protein_coding_gene;Name=AT1G05080
Chr1	TAIR10	gene	1460988	1461670	.	+	.	ID=AT1G05085;Note=protein_coding_gene;Name=AT1G05085
Chr1	TAIR10	gene	1463202	1465622	.	+	.	ID=AT1G05090;Note=protein_coding_gene;Name=AT1G05090
Chr1	TAIR10	gene	1469610	1470881	.	+	.	ID=AT1G05100;Note=protein_coding_gene;Name=AT1G05100
Chr1	TAIR10	gene	1471406	1476078	.	-	.	ID=AT1G05120;Note=protein_coding_gene;Name=AT1G05120
Chr1	TAIR10	gene	1478923	1479063	.	+	.	ID=AT1G05136;Note=protein_coding_gene;Name=AT1G05136
Chr1	TAIR10	gene	1482548	1484056	.	+	.	ID=AT1G05140;Note=protein_coding_gene;Name=AT1G05140
Chr1	TAIR10	gene	1484067	1486960	.	-	.	ID=AT1G05150;Note=protein_coding_gene;Name=AT1G05150
Chr1	TAIR10	gene	1487378	1490947	.	-	.	ID=AT1G05160;Note=protein_coding_gene;Name=AT1G05160
Chr1	TAIR10	gene	1491111	1494248	.	-	.	ID=AT1G05170;Note=protein_coding_gene;Name=AT1G05170
Chr1	TAIR10	gene	1498114	1501824	.	-	.	ID=AT1G05180;Note=protein_coding_gene;Name=AT1G05180
Chr1	TAIR10	gene	1502344	1503830	.	-	.	ID=AT1G05190;Note=protein_coding_gene;Name=AT1G05190
Chr1	TAIR10	gene	1504960	1509152	.	+	.	ID=AT1G05200;Note=protein_coding_gene;Name=AT1G05200
Chr1	TAIR10	gene	1509103	1510281	.	-	.	ID=AT1G05205;Note=protein_coding_gene;Name=AT1G05205
Chr1	TAIR10	gene	1510404	1511683	.	+	.	ID=AT1G05210;Note=protein_coding_gene;Name=AT1G05210
Chr1	TAIR10	gene	1511907	1513573	.	+	.	ID=AT1G05220;Note=protein_coding_gene;Name=AT1G05220
Chr1	TAIR10	gene	1512896	1518805	.	-	.	ID=AT1G05230;Note=protein_coding_gene;Name=AT1G05230
Chr1	TAIR10	gene	1521137	1522681	.	+	.	ID=AT1G05240;Note=protein_coding_gene;Name=AT1G05240
Chr1	TAIR10	gene	1525601	1527234	.	-	.	ID=AT1G05250;Note=protein_coding_gene;Name=AT1G05250
Chr1	TAIR10	gene	1529767	1531439	.	+	.	ID=AT1G05260;Note=protein_coding_gene;Name=AT1G05260
Chr1	TAIR10	gene	1531641	1534410	.	-	.	ID=AT1G05270;Note=protein_coding_gene;Name=AT1G05270
Chr1	TAIR10	gene	1535444	1537525	.	-	.	ID=AT1G05280;Note=protein_coding_gene;Name=AT1G05280
Chr1	TAIR10	gene	1539152	1540562	.	-	.	ID=AT1G05290;Note=protein_coding_gene;Name=AT1G05290
Chr1	TAIR10	gene	1541348	1542432	.	-	.	ID=AT1G05291;Note=protein_coding_gene;Name=AT1G05291
Chr1	TAIR10	gene	1545106	1547849	.	-	.	ID=AT1G05300;Note=protein_coding_gene;Name=AT1G05300
Chr1	TAIR10	gene	1550543	1552517	.	-	.	ID=AT1G05310;Note=protein_coding_gene;Name=AT1G05310
Chr1	TAIR10	gene	1553603	1557733	.	+	.	ID=AT1G05320;Note=protein_coding_gene;Name=AT1G05320
Chr1	TAIR10	gene	1558170	1558583	.	+	.	ID=AT1G05330;Note=protein_coding_gene;Name=AT1G05330
Chr1	TAIR10	gene	1558844	1559903	.	-	.	ID=AT1G05340;Note=protein_coding_gene;Name=AT1G05340
Chr1	TAIR10	gene	1560678	1564123	.	-	.	ID=AT1G05350;Note=protein_coding_gene;Name=AT1G05350
Chr1	TAIR10	gene	1564598	1567465	.	+	.	ID=AT1G05360;Note=protein_coding_gene;Name=AT1G05360
Chr1	TAIR10	gene	1569192	1572280	.	-	.	ID=AT1G05370;Note=protein_coding_gene;Name=AT1G05370
Chr1	TAIR10	gene	1576863	1582614	.	+	.	ID=AT1G05380;Note=protein_coding_gene;Name=AT1G05380
Chr1	TAIR10	gene	1582671	1583718	.	-	.	ID=AT1G05385;Note=protein_coding_gene;Name=AT1G05385
Chr1	TAIR10	gene	1584073	1585421	.	+	.	ID=AT1G05400;Note=protein_coding_gene;Name=AT1G05400
Chr1	TAIR10	gene	1585371	1587778	.	-	.	ID=AT1G05410;Note=protein_coding_gene;Name=AT1G05410
Chr1	TAIR10	gene	1590073	1590753	.	+	.	ID=AT1G05420;Note=protein_coding_gene;Name=AT1G05420
Chr1	TAIR10	gene	1594057	1595818	.	-	.	ID=AT1G05430;Note=protein_coding_gene;Name=AT1G05430
Chr1	TAIR10	gene	1596007	1597848	.	-	.	ID=AT1G05440;Note=protein_coding_gene;Name=AT1G05440
Chr1	TAIR10	gene	1599911	1601214	.	+	.	ID=AT1G05450;Note=protein_coding_gene;Name=AT1G05450
Chr1	TAIR10	gene	1601148	1605027	.	-	.	ID=AT1G05460;Note=protein_coding_gene;Name=AT1G05460
Chr1	TAIR10	gene	1607357	1611703	.	-	.	ID=AT1G05470;Note=protein_coding_gene;Name=AT1G05470
Chr1	TAIR10	gene	1618602	1623452	.	-	.	ID=AT1G05490;Note=protein_coding_gene;Name=AT1G05490
Chr1	TAIR10	gene	1624955	1629224	.	+	.	ID=AT1G05500;Note=protein_coding_gene;Name=AT1G05500
Chr1	TAIR10	gene	1629446	1630863	.	+	.	ID=AT1G05510;Note=protein_coding_gene;Name=AT1G05510
Chr1	TAIR10	gene	1630900	1635711	.	-	.	ID=AT1G05520;Note=protein_coding_gene;Name=AT1G05520
Chr1	TAIR10	gene	1636496	1637863	.	-	.	ID=AT1G05530;Note=protein_coding_gene;Name=AT1G05530
Chr1	TAIR10	gene	1639286	1640811	.	+	.	ID=AT1G05540;Note=protein_coding_gene;Name=AT1G05540
Chr1	TAIR10	gene	1640959	1643917	.	-	.	ID=AT1G05550;Note=protein_coding_gene;Name=AT1G05550
Chr1	TAIR10	gene	1645498	1647147	.	-	.	ID=AT1G05560;Note=protein_coding_gene;Name=AT1G05560
Chr1	TAIR10	gene	1647706	1659437	.	-	.	ID=AT1G05570;Note=protein_coding_gene;Name=AT1G05570
Chr1	TAIR10	gene	1661691	1662187	.	-	.	ID=AT1G05575;Note=protein_coding_gene;Name=AT1G05575
Chr1	TAIR10	gene	1662370	1664398	.	-	.	ID=AT1G05577;Note=protein_coding_gene;Name=AT1G05577
Chr1	TAIR10	gene	1665433	1668904	.	-	.	ID=AT1G05580;Note=protein_coding_gene;Name=AT1G05580
Chr1	TAIR10	gene	1669350	1671876	.	+	.	ID=AT1G05590;Note=protein_coding_gene;Name=AT1G05590
Chr1	TAIR10	gene	1671936	1673856	.	+	.	ID=AT1G05600;Note=protein_coding_gene;Name=AT1G05600
Chr1	TAIR10	gene	1673861	1675934	.	-	.	ID=AT1G05610;Note=protein_coding_gene;Name=AT1G05610
Chr1	TAIR10	gene	1677507	1678270	.	-	.	ID=AT1G05615;Note=protein_coding_gene;Name=AT1G05615
Chr1	TAIR10	gene	1679158	1681710	.	+	.	ID=AT1G05620;Note=protein_coding_gene;Name=AT1G05620
Chr1	TAIR10	gene	1682318	1687363	.	+	.	ID=AT1G05630;Note=protein_coding_gene;Name=AT1G05630
Chr1	TAIR10	gene	1687436	1689501	.	-	.	ID=AT1G05640;Note=protein_coding_gene;Name=AT1G05640
Chr1	TAIR10	gene	1690264	1692126	.	-	.	ID=AT1G05650;Note=protein_coding_gene;Name=AT1G05650
Chr1	TAIR10	gene	1694286	1696058	.	-	.	ID=AT1G05660;Note=protein_coding_gene;Name=AT1G05660
Chr1	TAIR10	gene	1697587	1701025	.	-	.	ID=AT1G05670;Note=protein_coding_gene;Name=AT1G05670
Chr1	TAIR10	gene	1701116	1702749	.	-	.	ID=AT1G05675;Note=protein_coding_gene;Name=AT1G05675
Chr1	TAIR10	gene	1703092	1704691	.	-	.	ID=AT1G05680;Note=protein_coding_gene;Name=AT1G05680
Chr1	TAIR10	gene	1707011	1709347	.	+	.	ID=AT1G05690;Note=protein_coding_gene;Name=AT1G05690
Chr1	TAIR10	gene	1709796	1713245	.	+	.	ID=AT1G05700;Note=protein_coding_gene;Name=AT1G05700
Chr1	TAIR10	gene	1714950	1717276	.	+	.	ID=AT1G05710;Note=protein_coding_gene;Name=AT1G05710
Chr1	TAIR10	gene	1717447	1718909	.	-	.	ID=AT1G05720;Note=protein_coding_gene;Name=AT1G05720
Chr1	TAIR10	gene	1718555	1720303	.	+	.	ID=AT1G05730;Note=protein_coding_gene;Name=AT1G05730
Chr1	TAIR10	gene	1720674	1721309	.	+	.	ID=AT1G05740;Note=protein_coding_gene;Name=AT1G05740
Chr1	TAIR10	gene	1721509	1724734	.	+	.	ID=AT1G05750;Note=protein_coding_gene;Name=AT1G05750
Chr1	TAIR10	gene	1723734	1724486	.	-	.	ID=AT1G05760;Note=protein_coding_gene;Name=AT1G05760
Chr1	TAIR10	gene	1725388	1726283	.	-	.	ID=AT1G05770;Note=protein_coding_gene;Name=AT1G05770
Chr1	TAIR10	gene	1726608	1728404	.	+	.	ID=AT1G05780;Note=protein_coding_gene;Name=AT1G05780
Chr1	TAIR10	gene	1730249	1732626	.	+	.	ID=AT1G05785;Note=protein_coding_gene;Name=AT1G05785
Chr1	TAIR10	gene	1732871	1737489	.	+	.	ID=AT1G05790;Note=protein_coding_gene;Name=AT1G05790
Chr1	TAIR10	gene	1741204	1742619	.	+	.	ID=AT1G05800;Note=protein_coding_gene;Name=AT1G05800
Chr1	TAIR10	gene	1744773	1747693	.	+	.	ID=AT1G05805;Note=protein_coding_gene;Name=AT1G05805
Chr1	TAIR10	gene	1748314	1749460	.	+	.	ID=AT1G05810;Note=protein_coding_gene;Name=AT1G05810
Chr1	TAIR10	gene	1749682	1753990	.	+	.	ID=AT1G05820;Note=protein_coding_gene;Name=AT1G05820
Chr1	TAIR10	gene	1754244	1761817	.	+	.	ID=AT1G05830;Note=protein_coding_gene;Name=AT1G05830
Chr1	TAIR10	gene	1762224	1762814	.	+	.	ID=AT1G05835;Note=protein_coding_gene;Name=AT1G05835
Chr1	TAIR10	gene	1762734	1766281	.	-	.	ID=AT1G05840;Note=protein_coding_gene;Name=AT1G05840
Chr1	TAIR10	gene	1766503	1768695	.	-	.	ID=AT1G05850;Note=protein_coding_gene;Name=AT1G05850
Chr1	TAIR10	gene	1769014	1771115	.	+	.	ID=AT1G05860;Note=protein_coding_gene;Name=AT1G05860
Chr1	TAIR10	gene	1771457	1773293	.	-	.	ID=AT1G05870;Note=protein_coding_gene;Name=AT1G05870
Chr1	TAIR10	gene	1775643	1778553	.	+	.	ID=AT1G05880;Note=protein_coding_gene;Name=AT1G05880
Chr1	TAIR10	gene	1779256	1784529	.	+	.	ID=AT1G05890;Note=protein_coding_gene;Name=AT1G05890
Chr1	TAIR10	gene	1784803	1786292	.	+	.	ID=AT1G05894;Note=protein_coding_gene;Name=AT1G05894
Chr1	TAIR10	gene	1786856	1789676	.	+	.	ID=AT1G05900;Note=protein_coding_gene;Name=AT1G05900
Chr1	TAIR10	gene	1790224	1796647	.	+	.	ID=AT1G05910;Note=protein_coding_gene;Name=AT1G05910
Chr1	TAIR10	gene	1796778	1798254	.	+	.	ID=AT1G05920;Note=protein_coding_gene;Name=AT1G05920
Chr1	TAIR10	gene	1798901	1799062	.	-	.	ID=AT1G05925;Note=protein_coding_gene;Name=AT1G05925
Chr1	TAIR10	gene	1799418	1800933	.	+	.	ID=AT1G05930;Note=protein_coding_gene;Name=AT1G05930
Chr1	TAIR10	gene	1801162	1803984	.	-	.	ID=AT1G05940;Note=protein_coding_gene;Name=AT1G05940
Chr1	TAIR10	gene	1804401	1807471	.	-	.	ID=AT1G05950;Note=protein_coding_gene;Name=AT1G05950
Chr1	TAIR10	gene	1807973	1815474	.	-	.	ID=AT1G05960;Note=protein_coding_gene;Name=AT1G05960
Chr1	TAIR10	gene	1816056	1817282	.	-	.	ID=AT1G05970;Note=protein_coding_gene;Name=AT1G05970
Chr1	TAIR10	gene	1818447	1819040	.	+	.	ID=AT1G05990;Note=protein_coding_gene;Name=AT1G05990
Chr1	TAIR10	gene	1820308	1821894	.	-	.	ID=AT1G06000;Note=protein_coding_gene;Name=AT1G06000
Chr1	TAIR10	gene	1822618	1823997	.	+	.	ID=AT1G06010;Note=protein_coding_gene;Name=AT1G06010
Chr1	TAIR10	gene	1824548	1826101	.	+	.	ID=AT1G06020;Note=protein_coding_gene;Name=AT1G06020
Chr1	TAIR10	gene	1826880	1828161	.	+	.	ID=AT1G06030;Note=protein_coding_gene;Name=AT1G06030
Chr1	TAIR10	gene	1828413	1829890	.	-	.	ID=AT1G06040;Note=protein_coding_gene;Name=AT1G06040
Chr1	TAIR10	gene	1830605	1832555	.	-	.	ID=AT1G06050;Note=protein_coding_gene;Name=AT1G06050
Chr1	TAIR10	gene	1832943	1834861	.	+	.	ID=AT1G06060;Note=protein_coding_gene;Name=AT1G06060
Chr1	TAIR10	gene	1834829	1837648	.	-	.	ID=AT1G06070;Note=protein_coding_gene;Name=AT1G06070
Chr1	TAIR10	gene	1843568	1846302	.	+	.	ID=AT1G06080;Note=protein_coding_gene;Name=AT1G06080
Chr1	TAIR10	gene	1847883	1849693	.	+	.	ID=AT1G06090;Note=protein_coding_gene;Name=AT1G06090
Chr1	TAIR10	gene	1851530	1853019	.	+	.	ID=AT1G06100;Note=protein_coding_gene;Name=AT1G06100
Chr1	TAIR10	gene	1853077	1855031	.	-	.	ID=AT1G06110;Note=protein_coding_gene;Name=AT1G06110
Chr1	TAIR10	gene	1855943	1857718	.	+	.	ID=AT1G06120;Note=protein_coding_gene;Name=AT1G06120
Chr1	TAIR10	gene	1857767	1860730	.	-	.	ID=AT1G06130;Note=protein_coding_gene;Name=AT1G06130
Chr1	TAIR10	gene	1862197	1862742	.	+	.	ID=AT1G06135;Note=protein_coding_gene;Name=AT1G06135
Chr1	TAIR10	gene	1863544	1863750	.	-	.	ID=AT1G06137;Note=protein_coding_gene;Name=AT1G06137
Chr1	TAIR10	gene	1864796	1866472	.	+	.	ID=AT1G06140;Note=protein_coding_gene;Name=AT1G06140
Chr1	TAIR10	gene	1874885	1877528	.	-	.	ID=AT1G06148;Note=protein_coding_gene;Name=AT1G06148
Chr1	TAIR10	gene	1868989	1873718	.	-	.	ID=AT1G06149;Note=protein_coding_gene;Name=AT1G06149
Chr1	TAIR10	gene	1867015	1873718	.	-	.	ID=AT1G06150;Note=protein_coding_gene;Name=AT1G06150
Chr1	TAIR10	gene	1883004	1883934	.	+	.	ID=AT1G06160;Note=protein_coding_gene;Name=AT1G06160
Chr1	TAIR10	gene	1884981	1886897	.	-	.	ID=AT1G06170;Note=protein_coding_gene;Name=AT1G06170
Chr1	TAIR10	gene	1889408	1891158	.	+	.	ID=AT1G06180;Note=protein_coding_gene;Name=AT1G06180
Chr1	TAIR10	gene	1892273	1894148	.	-	.	ID=AT1G06190;Note=protein_coding_gene;Name=AT1G06190
Chr1	TAIR10	gene	1894336	1896935	.	-	.	ID=AT1G06200;Note=protein_coding_gene;Name=AT1G06200
Chr1	TAIR10	gene	1897203	1899208	.	+	.	ID=AT1G06210;Note=protein_coding_gene;Name=AT1G06210
Chr1	TAIR10	gene	1899964	1904873	.	+	.	ID=AT1G06220;Note=protein_coding_gene;Name=AT1G06220
Chr1	TAIR10	gene	1905975	1906226	.	+	.	ID=AT1G06225;Note=protein_coding_gene;Name=AT1G06225
Chr1	TAIR10	gene	1906963	1910848	.	+	.	ID=AT1G06230;Note=protein_coding_gene;Name=AT1G06230
Chr1	TAIR10	gene	1911122	1913205	.	+	.	ID=AT1G06240;Note=protein_coding_gene;Name=AT1G06240
Chr1	TAIR10	gene	1913256	1914895	.	-	.	ID=AT1G06250;Note=protein_coding_gene;Name=AT1G06250
Chr1	TAIR10	gene	1916430	1917585	.	+	.	ID=AT1G06260;Note=protein_coding_gene;Name=AT1G06260
Chr1	TAIR10	gene	1918088	1919760	.	-	.	ID=AT1G06270;Note=protein_coding_gene;Name=AT1G06270
Chr1	TAIR10	gene	1920307	1920949	.	-	.	ID=AT1G06280;Note=protein_coding_gene;Name=AT1G06280
Chr1	TAIR10	gene	1922352	1926278	.	+	.	ID=AT1G06290;Note=protein_coding_gene;Name=AT1G06290
Chr1	TAIR10	gene	1926791	1930258	.	+	.	ID=AT1G06310;Note=protein_coding_gene;Name=AT1G06310
Chr1	TAIR10	gene	1930523	1931449	.	+	.	ID=AT1G06320;Note=protein_coding_gene;Name=AT1G06320
Chr1	TAIR10	gene	1931671	1932266	.	-	.	ID=AT1G06330;Note=protein_coding_gene;Name=AT1G06330
Chr1	TAIR10	gene	1933284	1934014	.	-	.	ID=AT1G06340;Note=protein_coding_gene;Name=AT1G06340
Chr1	TAIR10	gene	1935293	1936819	.	-	.	ID=AT1G06350;Note=protein_coding_gene;Name=AT1G06350
Chr1	TAIR10	gene	1938963	1940459	.	-	.	ID=AT1G06360;Note=protein_coding_gene;Name=AT1G06360
Chr1	TAIR10	gene	1945124	1946076	.	+	.	ID=AT1G06380;Note=protein_coding_gene;Name=AT1G06380
Chr1	TAIR10	gene	1946788	1950860	.	+	.	ID=AT1G06390;Note=protein_coding_gene;Name=AT1G06390
Chr1	TAIR10	gene	1950844	1952785	.	-	.	ID=AT1G06400;Note=protein_coding_gene;Name=AT1G06400
Chr1	TAIR10	gene	1954850	1958756	.	+	.	ID=AT1G06410;Note=protein_coding_gene;Name=AT1G06410
Chr1	TAIR10	gene	1958923	1959947	.	+	.	ID=AT1G06420;Note=protein_coding_gene;Name=AT1G06420
Chr1	TAIR10	gene	1960058	1963011	.	-	.	ID=AT1G06430;Note=protein_coding_gene;Name=AT1G06430
Chr1	TAIR10	gene	1963380	1965051	.	-	.	ID=AT1G06440;Note=protein_coding_gene;Name=AT1G06440
Chr1	TAIR10	gene	1965840	1967219	.	+	.	ID=AT1G06450;Note=protein_coding_gene;Name=AT1G06450
Chr1	TAIR10	gene	1967087	1969561	.	-	.	ID=AT1G06460;Note=protein_coding_gene;Name=AT1G06460
Chr1	TAIR10	gene	1969729	1973767	.	+	.	ID=AT1G06470;Note=protein_coding_gene;Name=AT1G06470
Chr1	TAIR10	gene	1973834	1974386	.	-	.	ID=AT1G06475;Note=protein_coding_gene;Name=AT1G06475
Chr1	TAIR10	gene	1978762	1989409	.	+	.	ID=AT1G06490;Note=protein_coding_gene;Name=AT1G06490
Chr1	TAIR10	gene	1989479	1990730	.	+	.	ID=AT1G06500;Note=protein_coding_gene;Name=AT1G06500
Chr1	TAIR10	gene	1992333	1993840	.	+	.	ID=AT1G06510;Note=protein_coding_gene;Name=AT1G06510
Chr1	TAIR10	gene	1990634	1992228	.	-	.	ID=AT1G06515;Note=protein_coding_gene;Name=AT1G06515
Chr1	TAIR10	gene	1993978	1996112	.	-	.	ID=AT1G06520;Note=protein_coding_gene;Name=AT1G06520
Chr1	TAIR10	gene	2001594	2002596	.	+	.	ID=AT1G06530;Note=protein_coding_gene;Name=AT1G06530
Chr1	TAIR10	gene	2002877	2003393	.	-	.	ID=AT1G06540;Note=protein_coding_gene;Name=AT1G06540
Chr1	TAIR10	gene	2003627	2007190	.	-	.	ID=AT1G06550;Note=protein_coding_gene;Name=AT1G06550
Chr1	TAIR10	gene	2007615	2012006	.	+	.	ID=AT1G06560;Note=protein_coding_gene;Name=AT1G06560
Chr1	TAIR10	gene	2011885	2013545	.	-	.	ID=AT1G06570;Note=protein_coding_gene;Name=AT1G06570
Chr1	TAIR10	gene	2014003	2016054	.	-	.	ID=AT1G06580;Note=protein_coding_gene;Name=AT1G06580
Chr1	TAIR10	gene	2016308	2024662	.	-	.	ID=AT1G06590;Note=protein_coding_gene;Name=AT1G06590
Chr1	TAIR10	gene	2025601	2027271	.	+	.	ID=AT1G06620;Note=protein_coding_gene;Name=AT1G06620
Chr1	TAIR10	gene	2027739	2031388	.	+	.	ID=AT1G06630;Note=protein_coding_gene;Name=AT1G06630
Chr1	TAIR10	gene	2032338	2034018	.	+	.	ID=AT1G06640;Note=protein_coding_gene;Name=AT1G06640
Chr1	TAIR10	gene	2034156	2035626	.	+	.	ID=AT1G06645;Note=protein_coding_gene;Name=AT1G06645
Chr1	TAIR10	gene	2035839	2037366	.	+	.	ID=AT1G06650;Note=protein_coding_gene;Name=AT1G06650
Chr1	TAIR10	gene	2037311	2040246	.	-	.	ID=AT1G06660;Note=protein_coding_gene;Name=AT1G06660
Chr1	TAIR10	gene	2040433	2047612	.	+	.	ID=AT1G06670;Note=protein_coding_gene;Name=AT1G06670
Chr1	TAIR10	gene	2047825	2049418	.	+	.	ID=AT1G06680;Note=protein_coding_gene;Name=AT1G06680
Chr1	TAIR10	gene	2049602	2052154	.	-	.	ID=AT1G06690;Note=protein_coding_gene;Name=AT1G06690
Chr1	TAIR10	gene	2052481	2055548	.	-	.	ID=AT1G06700;Note=protein_coding_gene;Name=AT1G06700
Chr1	TAIR10	gene	2056575	2060242	.	-	.	ID=AT1G06710;Note=protein_coding_gene;Name=AT1G06710
Chr1	TAIR10	gene	2060444	2067323	.	-	.	ID=AT1G06720;Note=protein_coding_gene;Name=AT1G06720
Chr1	TAIR10	gene	2067529	2070446	.	+	.	ID=AT1G06730;Note=protein_coding_gene;Name=AT1G06730
Chr1	TAIR10	gene	2072979	2076505	.	+	.	ID=AT1G06750;Note=protein_coding_gene;Name=AT1G06750
Chr1	TAIR10	gene	2076504	2077698	.	-	.	ID=AT1G06760;Note=protein_coding_gene;Name=AT1G06760
Chr1	TAIR10	gene	2078911	2081939	.	-	.	ID=AT1G06770;Note=protein_coding_gene;Name=AT1G06770
Chr1	TAIR10	gene	2083311	2087131	.	+	.	ID=AT1G06780;Note=protein_coding_gene;Name=AT1G06780
Chr1	TAIR10	gene	2087232	2089786	.	+	.	ID=AT1G06790;Note=protein_coding_gene;Name=AT1G06790
Chr1	TAIR10	gene	2089417	2091686	.	-	.	ID=AT1G06800;Note=protein_coding_gene;Name=AT1G06800
Chr1	TAIR10	gene	2091738	2092528	.	-	.	ID=AT1G06810;Note=protein_coding_gene;Name=AT1G06810
Chr1	TAIR10	gene	2092946	2096232	.	-	.	ID=AT1G06820;Note=protein_coding_gene;Name=AT1G06820
Chr1	TAIR10	gene	2097151	2097655	.	+	.	ID=AT1G06830;Note=protein_coding_gene;Name=AT1G06830
Chr1	TAIR10	gene	2097747	2103479	.	-	.	ID=AT1G06840;Note=protein_coding_gene;Name=AT1G06840
Chr1	TAIR10	gene	2105048	2106749	.	+	.	ID=AT1G06850;Note=protein_coding_gene;Name=AT1G06850
Chr1	TAIR10	gene	2108593	2110986	.	+	.	ID=AT1G06870;Note=protein_coding_gene;Name=AT1G06870
Chr1	TAIR10	gene	2111363	2114601	.	-	.	ID=AT1G06890;Note=protein_coding_gene;Name=AT1G06890
Chr1	TAIR10	gene	2114927	2120745	.	-	.	ID=AT1G06900;Note=protein_coding_gene;Name=AT1G06900
Chr1	TAIR10	gene	2120991	2123748	.	+	.	ID=AT1G06910;Note=protein_coding_gene;Name=AT1G06910
Chr1	TAIR10	gene	2124854	2125801	.	-	.	ID=AT1G06920;Note=protein_coding_gene;Name=AT1G06920
Chr1	TAIR10	gene	2126749	2128060	.	+	.	ID=AT1G06923;Note=protein_coding_gene;Name=AT1G06923
Chr1	TAIR10	gene	2127704	2128611	.	-	.	ID=AT1G06925;Note=protein_coding_gene;Name=AT1G06925
Chr1	TAIR10	gene	2128843	2129883	.	+	.	ID=AT1G06930;Note=protein_coding_gene;Name=AT1G06930
Chr1	TAIR10	gene	2130142	2135665	.	-	.	ID=AT1G06950;Note=protein_coding_gene;Name=AT1G06950
Chr1	TAIR10	gene	2135851	2137732	.	+	.	ID=AT1G06960;Note=protein_coding_gene;Name=AT1G06960
Chr1	TAIR10	gene	2138109	2140818	.	+	.	ID=AT1G06970;Note=protein_coding_gene;Name=AT1G06970
Chr1	TAIR10	gene	2143031	2143821	.	-	.	ID=AT1G06980;Note=protein_coding_gene;Name=AT1G06980
Chr1	TAIR10	gene	2148387	2150152	.	+	.	ID=AT1G06990;Note=protein_coding_gene;Name=AT1G06990
Chr1	TAIR10	gene	2150194	2152325	.	-	.	ID=AT1G07000;Note=protein_coding_gene;Name=AT1G07000
Chr1	TAIR10	gene	2152852	2155269	.	+	.	ID=AT1G07010;Note=protein_coding_gene;Name=AT1G07010
Chr1	TAIR10	gene	2155213	2156008	.	-	.	ID=AT1G07020;Note=protein_coding_gene;Name=AT1G07020
Chr1	TAIR10	gene	2157658	2158158	.	-	.	ID=AT1G07025;Note=protein_coding_gene;Name=AT1G07025
Chr1	TAIR10	gene	2158420	2160809	.	-	.	ID=AT1G07030;Note=protein_coding_gene;Name=AT1G07030
Chr1	TAIR10	gene	2160938	2163308	.	-	.	ID=AT1G07040;Note=protein_coding_gene;Name=AT1G07040
Chr1	TAIR10	gene	2164188	2165239	.	-	.	ID=AT1G07050;Note=protein_coding_gene;Name=AT1G07050
Chr1	TAIR10	gene	2167107	2168397	.	-	.	ID=AT1G07060;Note=protein_coding_gene;Name=AT1G07060
Chr1	TAIR10	gene	2168564	2169851	.	+	.	ID=AT1G07070;Note=protein_coding_gene;Name=AT1G07070
Chr1	TAIR10	gene	2169982	2172194	.	+	.	ID=AT1G07080;Note=protein_coding_gene;Name=AT1G07080
Chr1	TAIR10	gene	2173952	2174894	.	-	.	ID=AT1G07090;Note=protein_coding_gene;Name=AT1G07090
Chr1	TAIR10	gene	2178104	2184148	.	-	.	ID=AT1G07110;Note=protein_coding_gene;Name=AT1G07110
Chr1	TAIR10	gene	2184759	2186580	.	-	.	ID=AT1G07120;Note=protein_coding_gene;Name=AT1G07120
Chr1	TAIR10	gene	2187776	2188733	.	+	.	ID=AT1G07130;Note=protein_coding_gene;Name=AT1G07130
Chr1	TAIR10	gene	2189928	2190659	.	-	.	ID=AT1G07135;Note=protein_coding_gene;Name=AT1G07135
Chr1	TAIR10	gene	2191723	2193793	.	-	.	ID=AT1G07140;Note=protein_coding_gene;Name=AT1G07140
Chr1	TAIR10	gene	2193941	2195798	.	-	.	ID=AT1G07150;Note=protein_coding_gene;Name=AT1G07150
Chr1	TAIR10	gene	2197908	2199748	.	-	.	ID=AT1G07160;Note=protein_coding_gene;Name=AT1G07160
Chr1	TAIR10	gene	2200123	2201265	.	+	.	ID=AT1G07170;Note=protein_coding_gene;Name=AT1G07170
Chr1	TAIR10	gene	2202330	2202774	.	+	.	ID=AT1G07175;Note=protein_coding_gene;Name=AT1G07175
Chr1	TAIR10	gene	2204320	2206934	.	+	.	ID=AT1G07180;Note=protein_coding_gene;Name=AT1G07180
Chr1	TAIR10	gene	2208013	2208177	.	+	.	ID=AT1G07190;Note=protein_coding_gene;Name=AT1G07190
Chr1	TAIR10	gene	2208719	2212546	.	-	.	ID=AT1G07200;Note=protein_coding_gene;Name=AT1G07200
Chr1	TAIR10	gene	2215223	2216982	.	+	.	ID=AT1G07210;Note=protein_coding_gene;Name=AT1G07210
Chr1	TAIR10	gene	2216925	2219474	.	-	.	ID=AT1G07220;Note=protein_coding_gene;Name=AT1G07220
Chr1	TAIR10	gene	2220253	2222982	.	-	.	ID=AT1G07230;Note=protein_coding_gene;Name=AT1G07230
Chr1	TAIR10	gene	2223691	2225452	.	+	.	ID=AT1G07240;Note=protein_coding_gene;Name=AT1G07240
Chr1	TAIR10	gene	2225900	2227566	.	+	.	ID=AT1G07250;Note=protein_coding_gene;Name=AT1G07250
Chr1	TAIR10	gene	2227594	2229319	.	-	.	ID=AT1G07260;Note=protein_coding_gene;Name=AT1G07260
Chr1	TAIR10	gene	2229757	2232897	.	-	.	ID=AT1G07270;Note=protein_coding_gene;Name=AT1G07270
Chr1	TAIR10	gene	2238087	2241217	.	+	.	ID=AT1G07280;Note=protein_coding_gene;Name=AT1G07280
Chr1	TAIR10	gene	2242256	2244428	.	-	.	ID=AT1G07290;Note=protein_coding_gene;Name=AT1G07290
Chr1	TAIR10	gene	2245758	2246492	.	-	.	ID=AT1G07300;Note=protein_coding_gene;Name=AT1G07300
Chr1	TAIR10	gene	2247509	2248961	.	-	.	ID=AT1G07310;Note=protein_coding_gene;Name=AT1G07310
Chr1	TAIR10	gene	2249133	2250529	.	+	.	ID=AT1G07320;Note=protein_coding_gene;Name=AT1G07320
Chr1	TAIR10	gene	2251131	2253585	.	+	.	ID=AT1G07330;Note=protein_coding_gene;Name=AT1G07330
Chr1	TAIR10	gene	2254822	2256850	.	+	.	ID=AT1G07340;Note=protein_coding_gene;Name=AT1G07340
Chr1	TAIR10	gene	2257425	2260101	.	-	.	ID=AT1G07350;Note=protein_coding_gene;Name=AT1G07350
Chr1	TAIR10	gene	2260389	2262865	.	-	.	ID=AT1G07360;Note=protein_coding_gene;Name=AT1G07360
Chr1	TAIR10	gene	2263140	2264551	.	+	.	ID=AT1G07370;Note=protein_coding_gene;Name=AT1G07370
Chr1	TAIR10	gene	2264829	2268306	.	-	.	ID=AT1G07380;Note=protein_coding_gene;Name=AT1G07380
Chr1	TAIR10	gene	2269893	2274820	.	+	.	ID=AT1G07390;Note=protein_coding_gene;Name=AT1G07390
Chr1	TAIR10	gene	2274943	2275758	.	+	.	ID=AT1G07400;Note=protein_coding_gene;Name=AT1G07400
Chr1	TAIR10	gene	2276053	2277154	.	+	.	ID=AT1G07410;Note=protein_coding_gene;Name=AT1G07410
Chr1	TAIR10	gene	2277807	2280297	.	+	.	ID=AT1G07420;Note=protein_coding_gene;Name=AT1G07420
Chr1	TAIR10	gene	2280835	2282828	.	-	.	ID=AT1G07430;Note=protein_coding_gene;Name=AT1G07430
Chr1	TAIR10	gene	2286149	2287730	.	-	.	ID=AT1G07440;Note=protein_coding_gene;Name=AT1G07440
Chr1	TAIR10	gene	2287926	2289336	.	-	.	ID=AT1G07450;Note=protein_coding_gene;Name=AT1G07450
Chr1	TAIR10	gene	2290201	2290977	.	+	.	ID=AT1G07460;Note=protein_coding_gene;Name=AT1G07460
Chr1	TAIR10	gene	2291457	2294588	.	+	.	ID=AT1G07470;Note=protein_coding_gene;Name=AT1G07470
Chr1	TAIR10	gene	2294566	2295489	.	-	.	ID=AT1G07473;Note=protein_coding_gene;Name=AT1G07473
Chr1	TAIR10	gene	2295751	2296497	.	+	.	ID=AT1G07476;Note=protein_coding_gene;Name=AT1G07476
Chr1	TAIR10	gene	2296023	2299470	.	-	.	ID=AT1G07480;Note=protein_coding_gene;Name=AT1G07480
Chr1	TAIR10	gene	2301375	2302121	.	+	.	ID=AT1G07485;Note=protein_coding_gene;Name=AT1G07485
Chr1	TAIR10	gene	2301380	2302021	.	-	.	ID=AT1G07490;Note=protein_coding_gene;Name=AT1G07490
Chr1	TAIR10	gene	2304766	2305031	.	-	.	ID=AT1G07500;Note=protein_coding_gene;Name=AT1G07500
Chr1	TAIR10	gene	2305378	2309544	.	+	.	ID=AT1G07510;Note=protein_coding_gene;Name=AT1G07510
Chr1	TAIR10	gene	2309564	2311805	.	-	.	ID=AT1G07520;Note=protein_coding_gene;Name=AT1G07520
Chr1	TAIR10	gene	2313582	2316469	.	-	.	ID=AT1G07530;Note=protein_coding_gene;Name=AT1G07530
Chr1	TAIR10	gene	2318433	2321048	.	-	.	ID=AT1G07540;Note=protein_coding_gene;Name=AT1G07540
Chr1	TAIR10	gene	2322653	2326561	.	-	.	ID=AT1G07550;Note=protein_coding_gene;Name=AT1G07550
Chr1	TAIR10	gene	2327320	2331096	.	+	.	ID=AT1G07560;Note=protein_coding_gene;Name=AT1G07560
Chr1	TAIR10	gene	2331170	2333738	.	-	.	ID=AT1G07570;Note=protein_coding_gene;Name=AT1G07570
Chr1	TAIR10	gene	2336523	2339391	.	-	.	ID=AT1G07590;Note=protein_coding_gene;Name=AT1G07590
Chr1	TAIR10	gene	2338904	2339321	.	-	.	ID=AT1G07600;Note=protein_coding_gene;Name=AT1G07600
Chr1	TAIR10	gene	2341542	2342123	.	+	.	ID=AT1G07610;Note=protein_coding_gene;Name=AT1G07610
Chr1	TAIR10	gene	2342198	2344271	.	-	.	ID=AT1G07615;Note=protein_coding_gene;Name=AT1G07615
Chr1	TAIR10	gene	2344390	2346842	.	-	.	ID=AT1G07620;Note=protein_coding_gene;Name=AT1G07620
Chr1	TAIR10	gene	2349097	2351692	.	+	.	ID=AT1G07630;Note=protein_coding_gene;Name=AT1G07630
Chr1	TAIR10	gene	2354354	2356227	.	-	.	ID=AT1G07640;Note=protein_coding_gene;Name=AT1G07640
Chr1	TAIR10	gene	2367437	2368385	.	-	.	ID=AT1G07645;Note=protein_coding_gene;Name=AT1G07645
Chr1	TAIR10	gene	2359549	2366561	.	-	.	ID=AT1G07650;Note=protein_coding_gene;Name=AT1G07650
Chr1	TAIR10	gene	2368837	2369734	.	+	.	ID=AT1G07660;Note=protein_coding_gene;Name=AT1G07660
Chr1	TAIR10	gene	2370052	2374545	.	-	.	ID=AT1G07670;Note=protein_coding_gene;Name=AT1G07670
Chr1	TAIR10	gene	2376012	2377186	.	+	.	ID=AT1G07680;Note=protein_coding_gene;Name=AT1G07680
Chr1	TAIR10	gene	2378076	2379000	.	+	.	ID=AT1G07690;Note=protein_coding_gene;Name=AT1G07690
Chr1	TAIR10	gene	2379647	2381362	.	+	.	ID=AT1G07700;Note=protein_coding_gene;Name=AT1G07700
Chr1	TAIR10	gene	2381615	2386092	.	+	.	ID=AT1G07705;Note=protein_coding_gene;Name=AT1G07705
Chr1	TAIR10	gene	2386275	2387986	.	-	.	ID=AT1G07710;Note=protein_coding_gene;Name=AT1G07710
Chr1	TAIR10	gene	2390655	2392453	.	-	.	ID=AT1G07720;Note=protein_coding_gene;Name=AT1G07720
Chr1	TAIR10	gene	2394801	2397272	.	-	.	ID=AT1G07725;Note=protein_coding_gene;Name=AT1G07725
Chr1	TAIR10	gene	2397527	2398696	.	-	.	ID=AT1G07730;Note=protein_coding_gene;Name=AT1G07730
Chr1	TAIR10	gene	2397442	2400508	.	-	.	ID=AT1G07740;Note=protein_coding_gene;Name=AT1G07740
Chr1	TAIR10	gene	2400589	2402873	.	-	.	ID=AT1G07745;Note=protein_coding_gene;Name=AT1G07745
Chr1	TAIR10	gene	2403558	2403845	.	+	.	ID=AT1G07747;Note=protein_coding_gene;Name=AT1G07747
Chr1	TAIR10	gene	2404037	2405943	.	-	.	ID=AT1G07750;Note=protein_coding_gene;Name=AT1G07750
Chr1	TAIR10	gene	2408203	2409580	.	-	.	ID=AT1G07770;Note=protein_coding_gene;Name=AT1G07770
Chr1	TAIR10	gene	2410056	2412677	.	-	.	ID=AT1G07780;Note=protein_coding_gene;Name=AT1G07780
Chr1	TAIR10	gene	2412980	2413708	.	+	.	ID=AT1G07790;Note=protein_coding_gene;Name=AT1G07790
Chr1	TAIR10	gene	2414286	2414967	.	+	.	ID=AT1G07795;Note=protein_coding_gene;Name=AT1G07795
Chr1	TAIR10	gene	2416265	2420757	.	+	.	ID=AT1G07810;Note=protein_coding_gene;Name=AT1G07810
Chr1	TAIR10	gene	2421216	2421947	.	-	.	ID=AT1G07820;Note=protein_coding_gene;Name=AT1G07820
Chr1	TAIR10	gene	2422241	2423655	.	+	.	ID=AT1G07830;Note=protein_coding_gene;Name=AT1G07830
Chr1	TAIR10	gene	2424054	2426676	.	+	.	ID=AT1G07840;Note=protein_coding_gene;Name=AT1G07840
Chr1	TAIR10	gene	2426745	2428719	.	+	.	ID=AT1G07850;Note=protein_coding_gene;Name=AT1G07850
Chr1	TAIR10	gene	2428911	2429431	.	-	.	ID=AT1G07860;Note=protein_coding_gene;Name=AT1G07860
Chr1	TAIR10	gene	2428773	2432057	.	-	.	ID=AT1G07870;Note=protein_coding_gene;Name=AT1G07870
Chr1	TAIR10	gene	2434030	2435763	.	-	.	ID=AT1G07880;Note=protein_coding_gene;Name=AT1G07880
Chr1	TAIR10	gene	2436467	2436959	.	-	.	ID=AT1G07885;Note=protein_coding_gene;Name=AT1G07885
Chr1	TAIR10	gene	2437330	2439665	.	+	.	ID=AT1G07890;Note=protein_coding_gene;Name=AT1G07890
Chr1	TAIR10	gene	2442622	2443632	.	+	.	ID=AT1G07900;Note=protein_coding_gene;Name=AT1G07900
Chr1	TAIR10	gene	2443971	2444123	.	-	.	ID=AT1G07901;Note=protein_coding_gene;Name=AT1G07901
Chr1	TAIR10	gene	2445470	2454645	.	+	.	ID=AT1G07910;Note=protein_coding_gene;Name=AT1G07910
Chr1	TAIR10	gene	2454846	2457321	.	+	.	ID=AT1G07920;Note=protein_coding_gene;Name=AT1G07920
Chr1	TAIR10	gene	2458244	2460790	.	+	.	ID=AT1G07930;Note=protein_coding_gene;Name=AT1G07930
Chr1	TAIR10	gene	2462953	2465504	.	-	.	ID=AT1G07940;Note=protein_coding_gene;Name=AT1G07940
Chr1	TAIR10	gene	2465770	2467022	.	-	.	ID=AT1G07950;Note=protein_coding_gene;Name=AT1G07950
Chr1	TAIR10	gene	2467161	2469154	.	+	.	ID=AT1G07960;Note=protein_coding_gene;Name=AT1G07960
Chr1	TAIR10	gene	2469286	2472628	.	-	.	ID=AT1G07970;Note=protein_coding_gene;Name=AT1G07970
Chr1	TAIR10	gene	2473165	2474927	.	-	.	ID=AT1G07980;Note=protein_coding_gene;Name=AT1G07980
Chr1	TAIR10	gene	2475405	2476155	.	+	.	ID=AT1G07985;Note=protein_coding_gene;Name=AT1G07985
Chr1	TAIR10	gene	2477157	2483138	.	+	.	ID=AT1G07990;Note=protein_coding_gene;Name=AT1G07990
Chr1	TAIR10	gene	2483240	2485109	.	-	.	ID=AT1G08000;Note=protein_coding_gene;Name=AT1G08000
Chr1	TAIR10	gene	2485344	2485511	.	+	.	ID=AT1G08005;Note=protein_coding_gene;Name=AT1G08005
Chr1	TAIR10	gene	2485906	2488027	.	-	.	ID=AT1G08010;Note=protein_coding_gene;Name=AT1G08010
Chr1	TAIR10	gene	2489501	2493250	.	-	.	ID=AT1G08030;Note=protein_coding_gene;Name=AT1G08030
Chr1	TAIR10	gene	2494123	2494315	.	+	.	ID=AT1G08032;Note=protein_coding_gene;Name=AT1G08032
Chr1	TAIR10	gene	2494402	2495149	.	+	.	ID=AT1G08035;Note=protein_coding_gene;Name=AT1G08035
Chr1	TAIR10	gene	2495342	2498764	.	-	.	ID=AT1G08040;Note=protein_coding_gene;Name=AT1G08040
Chr1	TAIR10	gene	2498836	2501427	.	-	.	ID=AT1G08050;Note=protein_coding_gene;Name=AT1G08050
Chr1	TAIR10	gene	2501742	2511084	.	-	.	ID=AT1G08060;Note=protein_coding_gene;Name=AT1G08060
Chr1	TAIR10	gene	2511647	2513454	.	-	.	ID=AT1G08065;Note=protein_coding_gene;Name=AT1G08065
Chr1	TAIR10	gene	2514192	2516605	.	-	.	ID=AT1G08070;Note=protein_coding_gene;Name=AT1G08070
Chr1	TAIR10	gene	2516991	2518546	.	-	.	ID=AT1G08080;Note=protein_coding_gene;Name=AT1G08080
Chr1	TAIR10	gene	2524076	2526164	.	+	.	ID=AT1G08090;Note=protein_coding_gene;Name=AT1G08090
Chr1	TAIR10	gene	2527170	2529120	.	-	.	ID=AT1G08100;Note=protein_coding_gene;Name=AT1G08100
Chr1	TAIR10	gene	2535328	2537931	.	+	.	ID=AT1G08110;Note=protein_coding_gene;Name=AT1G08110
Chr1	TAIR10	gene	2538615	2539661	.	+	.	ID=AT1G08120;Note=protein_coding_gene;Name=AT1G08120
Chr1	TAIR10	gene	2539614	2542334	.	-	.	ID=AT1G08125;Note=protein_coding_gene;Name=AT1G08125
Chr1	TAIR10	gene	2542702	2547946	.	-	.	ID=AT1G08130;Note=protein_coding_gene;Name=AT1G08130
Chr1	TAIR10	gene	2548819	2551473	.	-	.	ID=AT1G08135;Note=protein_coding_gene;Name=AT1G08135
Chr1	TAIR10	gene	2552036	2555161	.	-	.	ID=AT1G08140;Note=protein_coding_gene;Name=AT1G08140
Chr1	TAIR10	gene	2556343	2559074	.	-	.	ID=AT1G08150;Note=protein_coding_gene;Name=AT1G08150
Chr1	TAIR10	gene	2559487	2560403	.	-	.	ID=AT1G08160;Note=protein_coding_gene;Name=AT1G08160
Chr1	TAIR10	gene	2561627	2562148	.	-	.	ID=AT1G08165;Note=protein_coding_gene;Name=AT1G08165
Chr1	TAIR10	gene	2562941	2563672	.	-	.	ID=AT1G08170;Note=protein_coding_gene;Name=AT1G08170
Chr1	TAIR10	gene	2564572	2565121	.	-	.	ID=AT1G08180;Note=protein_coding_gene;Name=AT1G08180
Chr1	TAIR10	gene	2567475	2573393	.	+	.	ID=AT1G08190;Note=protein_coding_gene;Name=AT1G08190
Chr1	TAIR10	gene	2573848	2576714	.	-	.	ID=AT1G08200;Note=protein_coding_gene;Name=AT1G08200
Chr1	TAIR10	gene	2577020	2580669	.	-	.	ID=AT1G08210;Note=protein_coding_gene;Name=AT1G08210
Chr1	TAIR10	gene	2581022	2583323	.	-	.	ID=AT1G08220;Note=protein_coding_gene;Name=AT1G08220
Chr1	TAIR10	gene	2583654	2586744	.	-	.	ID=AT1G08230;Note=protein_coding_gene;Name=AT1G08230
Chr1	TAIR10	gene	2588857	2590301	.	-	.	ID=AT1G08250;Note=protein_coding_gene;Name=AT1G08250
Chr1	TAIR10	gene	2590944	2606892	.	+	.	ID=AT1G08260;Note=protein_coding_gene;Name=AT1G08260
Chr1	TAIR10	gene	2606269	2607507	.	-	.	ID=AT1G08270;Note=protein_coding_gene;Name=AT1G08270
Chr1	TAIR10	gene	2608408	2609853	.	+	.	ID=AT1G08280;Note=protein_coding_gene;Name=AT1G08280
Chr1	TAIR10	gene	2609996	2613242	.	-	.	ID=AT1G08290;Note=protein_coding_gene;Name=AT1G08290
Chr1	TAIR10	gene	2614774	2618823	.	+	.	ID=AT1G08300;Note=protein_coding_gene;Name=AT1G08300
Chr1	TAIR10	gene	2618647	2620452	.	+	.	ID=AT1G08310;Note=protein_coding_gene;Name=AT1G08310
Chr1	TAIR10	gene	2620335	2621545	.	-	.	ID=AT1G08315;Note=protein_coding_gene;Name=AT1G08315
Chr1	TAIR10	gene	2621904	2627848	.	-	.	ID=AT1G08320;Note=protein_coding_gene;Name=AT1G08320
Chr1	TAIR10	gene	2631068	2632871	.	+	.	ID=AT1G08340;Note=protein_coding_gene;Name=AT1G08340
Chr1	TAIR10	gene	2632810	2635852	.	-	.	ID=AT1G08350;Note=protein_coding_gene;Name=AT1G08350
Chr1	TAIR10	gene	2636011	2637915	.	+	.	ID=AT1G08360;Note=protein_coding_gene;Name=AT1G08360
Chr1	TAIR10	gene	2638181	2640554	.	+	.	ID=AT1G08370;Note=protein_coding_gene;Name=AT1G08370
Chr1	TAIR10	gene	2640813	2641828	.	-	.	ID=AT1G08380;Note=protein_coding_gene;Name=AT1G08380
Chr1	TAIR10	gene	2642214	2643285	.	+	.	ID=AT1G08390;Note=protein_coding_gene;Name=AT1G08390
Chr1	TAIR10	gene	2643330	2646035	.	-	.	ID=AT1G08400;Note=protein_coding_gene;Name=AT1G08400
Chr1	TAIR10	gene	2646189	2649379	.	+	.	ID=AT1G08410;Note=protein_coding_gene;Name=AT1G08410
Chr1	TAIR10	gene	2649537	2657120	.	+	.	ID=AT1G08420;Note=protein_coding_gene;Name=AT1G08420
Chr1	TAIR10	gene	2658716	2661029	.	+	.	ID=AT1G08430;Note=protein_coding_gene;Name=AT1G08430
Chr1	TAIR10	gene	2663027	2665343	.	+	.	ID=AT1G08440;Note=protein_coding_gene;Name=AT1G08440
Chr1	TAIR10	gene	2667798	2671892	.	-	.	ID=AT1G08450;Note=protein_coding_gene;Name=AT1G08450
Chr1	TAIR10	gene	2672451	2674628	.	+	.	ID=AT1G08460;Note=protein_coding_gene;Name=AT1G08460
Chr1	TAIR10	gene	2675813	2679781	.	+	.	ID=AT1G08465;Note=protein_coding_gene;Name=AT1G08465
Chr1	TAIR10	gene	2682127	2684100	.	-	.	ID=AT1G08470;Note=protein_coding_gene;Name=AT1G08470
Chr1	TAIR10	gene	2684234	2685621	.	+	.	ID=AT1G08480;Note=protein_coding_gene;Name=AT1G08480
Chr1	TAIR10	gene	2685659	2688595	.	-	.	ID=AT1G08490;Note=protein_coding_gene;Name=AT1G08490
Chr1	TAIR10	gene	2689016	2690045	.	+	.	ID=AT1G08500;Note=protein_coding_gene;Name=AT1G08500
Chr1	TAIR10	gene	2691080	2694377	.	-	.	ID=AT1G08510;Note=protein_coding_gene;Name=AT1G08510
Chr1	TAIR10	gene	2696412	2700959	.	+	.	ID=AT1G08520;Note=protein_coding_gene;Name=AT1G08520
Chr1	TAIR10	gene	2701226	2703091	.	+	.	ID=AT1G08530;Note=protein_coding_gene;Name=AT1G08530
Chr1	TAIR10	gene	2703336	2706845	.	+	.	ID=AT1G08540;Note=protein_coding_gene;Name=AT1G08540
Chr1	TAIR10	gene	2706924	2709531	.	+	.	ID=AT1G08550;Note=protein_coding_gene;Name=AT1G08550
Chr1	TAIR10	gene	2709632	2710912	.	-	.	ID=AT1G08560;Note=protein_coding_gene;Name=AT1G08560
Chr1	TAIR10	gene	2712883	2714734	.	+	.	ID=AT1G08570;Note=protein_coding_gene;Name=AT1G08570
Chr1	TAIR10	gene	2715079	2716404	.	-	.	ID=AT1G08580;Note=protein_coding_gene;Name=AT1G08580
Chr1	TAIR10	gene	2718778	2722221	.	+	.	ID=AT1G08590;Note=protein_coding_gene;Name=AT1G08590
Chr1	TAIR10	gene	2723824	2733613	.	+	.	ID=AT1G08600;Note=protein_coding_gene;Name=AT1G08600
Chr1	TAIR10	gene	2733657	2735819	.	-	.	ID=AT1G08610;Note=protein_coding_gene;Name=AT1G08610
Chr1	TAIR10	gene	2736774	2743758	.	+	.	ID=AT1G08620;Note=protein_coding_gene;Name=AT1G08620
Chr1	TAIR10	gene	2743761	2747967	.	-	.	ID=AT1G08630;Note=protein_coding_gene;Name=AT1G08630
Chr1	TAIR10	gene	2748398	2751278	.	-	.	ID=AT1G08640;Note=protein_coding_gene;Name=AT1G08640
Chr1	TAIR10	gene	2752154	2753703	.	+	.	ID=AT1G08650;Note=protein_coding_gene;Name=AT1G08650
Chr1	TAIR10	gene	2757041	2759794	.	-	.	ID=AT1G08660;Note=protein_coding_gene;Name=AT1G08660
Chr1	TAIR10	gene	2760346	2761573	.	-	.	ID=AT1G08670;Note=protein_coding_gene;Name=AT1G08670
Chr1	TAIR10	gene	2762584	2768967	.	+	.	ID=AT1G08680;Note=protein_coding_gene;Name=AT1G08680
Chr1	TAIR10	gene	2769056	2769483	.	-	.	ID=AT1G08695;Note=protein_coding_gene;Name=AT1G08695
Chr1	TAIR10	gene	2769815	2771477	.	-	.	ID=AT1G08700;Note=protein_coding_gene;Name=AT1G08700
Chr1	TAIR10	gene	2771633	2773460	.	+	.	ID=AT1G08710;Note=protein_coding_gene;Name=AT1G08710
Chr1	TAIR10	gene	2774030	2779297	.	+	.	ID=AT1G08720;Note=protein_coding_gene;Name=AT1G08720
Chr1	TAIR10	gene	2779963	2788447	.	+	.	ID=AT1G08730;Note=protein_coding_gene;Name=AT1G08730
Chr1	TAIR10	gene	2801067	2804537	.	+	.	ID=AT1G08750;Note=protein_coding_gene;Name=AT1G08750
Chr1	TAIR10	gene	2805371	2808621	.	+	.	ID=AT1G08760;Note=protein_coding_gene;Name=AT1G08760
Chr1	TAIR10	gene	2808883	2809747	.	+	.	ID=AT1G08770;Note=protein_coding_gene;Name=AT1G08770
Chr1	TAIR10	gene	2809778	2811191	.	-	.	ID=AT1G08780;Note=protein_coding_gene;Name=AT1G08780
Chr1	TAIR10	gene	2811989	2812646	.	+	.	ID=AT1G08790;Note=protein_coding_gene;Name=AT1G08790
Chr1	TAIR10	gene	2813061	2818008	.	-	.	ID=AT1G08800;Note=protein_coding_gene;Name=AT1G08800
Chr1	TAIR10	gene	2819065	2820395	.	-	.	ID=AT1G08810;Note=protein_coding_gene;Name=AT1G08810
Chr1	TAIR10	gene	2821552	2825275	.	-	.	ID=AT1G08820;Note=protein_coding_gene;Name=AT1G08820
Chr1	TAIR10	gene	2827061	2829315	.	+	.	ID=AT1G08830;Note=protein_coding_gene;Name=AT1G08830
Chr1	TAIR10	gene	2829105	2838469	.	-	.	ID=AT1G08840;Note=protein_coding_gene;Name=AT1G08840
Chr1	TAIR10	gene	2838789	2840994	.	+	.	ID=AT1G08845;Note=protein_coding_gene;Name=AT1G08845
Chr1	TAIR10	gene	2842153	2846138	.	+	.	ID=AT1G08860;Note=protein_coding_gene;Name=AT1G08860
Chr1	TAIR10	gene	2846949	2847800	.	-	.	ID=AT1G08880;Note=protein_coding_gene;Name=AT1G08880
Chr1	TAIR10	gene	2848348	2852270	.	+	.	ID=AT1G08890;Note=protein_coding_gene;Name=AT1G08890
Chr1	TAIR10	gene	2852454	2855779	.	+	.	ID=AT1G08900;Note=protein_coding_gene;Name=AT1G08900
Chr1	TAIR10	gene	2856227	2861170	.	+	.	ID=AT1G08910;Note=protein_coding_gene;Name=AT1G08910
Chr1	TAIR10	gene	2867259	2870656	.	+	.	ID=AT1G08920;Note=protein_coding_gene;Name=AT1G08920
Chr1	TAIR10	gene	2873465	2877270	.	+	.	ID=AT1G08930;Note=protein_coding_gene;Name=AT1G08930
Chr1	TAIR10	gene	2877692	2879169	.	+	.	ID=AT1G08940;Note=protein_coding_gene;Name=AT1G08940
Chr1	TAIR10	gene	2879642	2882231	.	+	.	ID=AT1G08960;Note=protein_coding_gene;Name=AT1G08960
Chr1	TAIR10	gene	2882524	2884337	.	+	.	ID=AT1G08970;Note=protein_coding_gene;Name=AT1G08970
Chr1	TAIR10	gene	2884411	2886620	.	+	.	ID=AT1G08980;Note=protein_coding_gene;Name=AT1G08980
Chr1	TAIR10	gene	2887285	2887706	.	+	.	ID=AT1G08985;Note=protein_coding_gene;Name=AT1G08985
Chr1	TAIR10	gene	2888753	2890959	.	+	.	ID=AT1G08990;Note=protein_coding_gene;Name=AT1G08990
Chr1	TAIR10	gene	2891037	2895182	.	+	.	ID=AT1G09000;Note=protein_coding_gene;Name=AT1G09000
Chr1	TAIR10	gene	2895166	2899384	.	-	.	ID=AT1G09010;Note=protein_coding_gene;Name=AT1G09010
Chr1	TAIR10	gene	2899914	2904815	.	-	.	ID=AT1G09020;Note=protein_coding_gene;Name=AT1G09020
Chr1	TAIR10	gene	2907124	2907279	.	+	.	ID=AT1G09026;Note=protein_coding_gene;Name=AT1G09026
Chr1	TAIR10	gene	2908611	2909030	.	-	.	ID=AT1G09030;Note=protein_coding_gene;Name=AT1G09030
Chr1	TAIR10	gene	2911317	2915369	.	+	.	ID=AT1G09040;Note=protein_coding_gene;Name=AT1G09040
Chr1	TAIR10	gene	2918031	2920889	.	+	.	ID=AT1G09050;Note=protein_coding_gene;Name=AT1G09050
Chr1	TAIR10	gene	2921064	2925762	.	-	.	ID=AT1G09060;Note=protein_coding_gene;Name=AT1G09060
Chr1	TAIR10	gene	2927703	2928968	.	+	.	ID=AT1G09070;Note=protein_coding_gene;Name=AT1G09070
Chr1	TAIR10	gene	2929217	2931841	.	-	.	ID=AT1G09080;Note=protein_coding_gene;Name=AT1G09080
Chr1	TAIR10	gene	2932739	2936586	.	+	.	ID=AT1G09090;Note=protein_coding_gene;Name=AT1G09090
Chr1	TAIR10	gene	2936528	2939326	.	-	.	ID=AT1G09100;Note=protein_coding_gene;Name=AT1G09100
Chr1	TAIR10	gene	2939570	2942288	.	-	.	ID=AT1G09130;Note=protein_coding_gene;Name=AT1G09130
Chr1	TAIR10	gene	2942564	2945961	.	-	.	ID=AT1G09140;Note=protein_coding_gene;Name=AT1G09140
Chr1	TAIR10	gene	2946229	2949159	.	+	.	ID=AT1G09150;Note=protein_coding_gene;Name=AT1G09150
Chr1	TAIR10	gene	2949676	2950989	.	-	.	ID=AT1G09155;Note=protein_coding_gene;Name=AT1G09155
Chr1	TAIR10	gene	2951665	2952396	.	-	.	ID=AT1G09157;Note=protein_coding_gene;Name=AT1G09157
Chr1	TAIR10	gene	2952771	2955689	.	-	.	ID=AT1G09160;Note=protein_coding_gene;Name=AT1G09160
Chr1	TAIR10	gene	2956589	2962207	.	-	.	ID=AT1G09170;Note=protein_coding_gene;Name=AT1G09170
Chr1	TAIR10	gene	2964152	2964604	.	+	.	ID=AT1G09176;Note=protein_coding_gene;Name=AT1G09176
Chr1	TAIR10	gene	2965023	2965972	.	+	.	ID=AT1G09180;Note=protein_coding_gene;Name=AT1G09180
Chr1	TAIR10	gene	2966120	2967718	.	-	.	ID=AT1G09190;Note=protein_coding_gene;Name=AT1G09190
Chr1	TAIR10	gene	2967940	2971498	.	-	.	ID=AT1G09195;Note=protein_coding_gene;Name=AT1G09195
Chr1	TAIR10	gene	2971593	2972199	.	-	.	ID=AT1G09200;Note=protein_coding_gene;Name=AT1G09200
Chr1	TAIR10	gene	2972842	2976750	.	-	.	ID=AT1G09210;Note=protein_coding_gene;Name=AT1G09210
Chr1	TAIR10	gene	2977792	2979466	.	-	.	ID=AT1G09220;Note=protein_coding_gene;Name=AT1G09220
Chr1	TAIR10	gene	2979520	2982624	.	-	.	ID=AT1G09230;Note=protein_coding_gene;Name=AT1G09230
Chr1	TAIR10	gene	2984881	2986130	.	+	.	ID=AT1G09240;Note=protein_coding_gene;Name=AT1G09240
Chr1	TAIR10	gene	2986939	2987393	.	-	.	ID=AT1G09245;Note=protein_coding_gene;Name=AT1G09245
Chr1	TAIR10	gene	2989378	2990357	.	+	.	ID=AT1G09250;Note=protein_coding_gene;Name=AT1G09250
Chr1	TAIR10	gene	2993404	2993820	.	+	.	ID=AT1G09260;Note=protein_coding_gene;Name=AT1G09260
Chr1	TAIR10	gene	2994369	2998222	.	+	.	ID=AT1G09270;Note=protein_coding_gene;Name=AT1G09270
Chr1	TAIR10	gene	2998100	3001315	.	-	.	ID=AT1G09280;Note=protein_coding_gene;Name=AT1G09280
Chr1	TAIR10	gene	3001517	3003762	.	-	.	ID=AT1G09290;Note=protein_coding_gene;Name=AT1G09290
Chr1	TAIR10	gene	3003495	3008213	.	+	.	ID=AT1G09300;Note=protein_coding_gene;Name=AT1G09300
Chr1	TAIR10	gene	3009055	3009880	.	+	.	ID=AT1G09310;Note=protein_coding_gene;Name=AT1G09310
Chr1	TAIR10	gene	3009941	3012363	.	-	.	ID=AT1G09320;Note=protein_coding_gene;Name=AT1G09320
Chr1	TAIR10	gene	3012762	3015091	.	-	.	ID=AT1G09330;Note=protein_coding_gene;Name=AT1G09330
Chr1	TAIR10	gene	3015328	3018234	.	+	.	ID=AT1G09340;Note=protein_coding_gene;Name=AT1G09340
Chr1	TAIR10	gene	3019819	3021441	.	+	.	ID=AT1G09350;Note=protein_coding_gene;Name=AT1G09350
Chr1	TAIR10	gene	3021802	3022368	.	+	.	ID=AT1G09360;Note=protein_coding_gene;Name=AT1G09360
Chr1	TAIR10	gene	3024896	3025435	.	+	.	ID=AT1G09370;Note=protein_coding_gene;Name=AT1G09370
Chr1	TAIR10	gene	3026135	3029549	.	-	.	ID=AT1G09380;Note=protein_coding_gene;Name=AT1G09380
Chr1	TAIR10	gene	3031203	3033582	.	+	.	ID=AT1G09390;Note=protein_coding_gene;Name=AT1G09390
Chr1	TAIR10	gene	3033512	3035036	.	-	.	ID=AT1G09400;Note=protein_coding_gene;Name=AT1G09400
Chr1	TAIR10	gene	3035443	3037560	.	+	.	ID=AT1G09410;Note=protein_coding_gene;Name=AT1G09410
Chr1	TAIR10	gene	3037754	3038408	.	-	.	ID=AT1G09415;Note=protein_coding_gene;Name=AT1G09415
Chr1	TAIR10	gene	3038462	3041873	.	-	.	ID=AT1G09420;Note=protein_coding_gene;Name=AT1G09420
Chr1	TAIR10	gene	3041996	3045402	.	+	.	ID=AT1G09430;Note=protein_coding_gene;Name=AT1G09430
Chr1	TAIR10	gene	3045513	3047893	.	-	.	ID=AT1G09440;Note=protein_coding_gene;Name=AT1G09440
Chr1	TAIR10	gene	3049024	3053112	.	+	.	ID=AT1G09450;Note=protein_coding_gene;Name=AT1G09450
Chr1	TAIR10	gene	3053901	3055360	.	+	.	ID=AT1G09460;Note=protein_coding_gene;Name=AT1G09460
Chr1	TAIR10	gene	3055231	3057443	.	-	.	ID=AT1G09470;Note=protein_coding_gene;Name=AT1G09470
Chr1	TAIR10	gene	3057975	3060661	.	+	.	ID=AT1G09480;Note=protein_coding_gene;Name=AT1G09480
Chr1	TAIR10	gene	3060992	3061729	.	-	.	ID=AT1G09483;Note=protein_coding_gene;Name=AT1G09483
Chr1	TAIR10	gene	3064124	3065937	.	+	.	ID=AT1G09490;Note=protein_coding_gene;Name=AT1G09490
Chr1	TAIR10	gene	3066699	3068598	.	+	.	ID=AT1G09500;Note=protein_coding_gene;Name=AT1G09500
Chr1	TAIR10	gene	3069385	3070910	.	+	.	ID=AT1G09510;Note=protein_coding_gene;Name=AT1G09510
Chr1	TAIR10	gene	3070946	3072050	.	-	.	ID=AT1G09520;Note=protein_coding_gene;Name=AT1G09520
Chr1	TAIR10	gene	3076582	3079539	.	+	.	ID=AT1G09530;Note=protein_coding_gene;Name=AT1G09530
Chr1	TAIR10	gene	3086159	3087912	.	+	.	ID=AT1G09540;Note=protein_coding_gene;Name=AT1G09540
Chr1	TAIR10	gene	3089733	3092327	.	-	.	ID=AT1G09550;Note=protein_coding_gene;Name=AT1G09550
Chr1	TAIR10	gene	3093839	3094864	.	+	.	ID=AT1G09560;Note=protein_coding_gene;Name=AT1G09560
Chr1	TAIR10	gene	3095256	3100357	.	-	.	ID=AT1G09570;Note=protein_coding_gene;Name=AT1G09570
Chr1	TAIR10	gene	3101671	3102925	.	-	.	ID=AT1G09575;Note=protein_coding_gene;Name=AT1G09575
Chr1	TAIR10	gene	3104588	3106290	.	+	.	ID=AT1G09580;Note=protein_coding_gene;Name=AT1G09580
Chr1	TAIR10	gene	3106502	3107772	.	+	.	ID=AT1G09590;Note=protein_coding_gene;Name=AT1G09590
Chr1	TAIR10	gene	3108617	3111318	.	+	.	ID=AT1G09600;Note=protein_coding_gene;Name=AT1G09600
Chr1	TAIR10	gene	3111694	3112873	.	+	.	ID=AT1G09610;Note=protein_coding_gene;Name=AT1G09610
Chr1	TAIR10	gene	3112778	3116699	.	-	.	ID=AT1G09620;Note=protein_coding_gene;Name=AT1G09620
Chr1	TAIR10	gene	3117137	3117567	.	-	.	ID=AT1G09625;Note=protein_coding_gene;Name=AT1G09625
Chr1	TAIR10	gene	3118203	3119708	.	-	.	ID=AT1G09630;Note=protein_coding_gene;Name=AT1G09630
Chr1	TAIR10	gene	3119878	3122526	.	+	.	ID=AT1G09640;Note=protein_coding_gene;Name=AT1G09640
Chr1	TAIR10	gene	3122956	3124578	.	+	.	ID=AT1G09645;Note=protein_coding_gene;Name=AT1G09645
Chr1	TAIR10	gene	3125807	3127284	.	+	.	ID=AT1G09650;Note=protein_coding_gene;Name=AT1G09650
Chr1	TAIR10	gene	3127771	3131094	.	-	.	ID=AT1G09660;Note=protein_coding_gene;Name=AT1G09660
Chr1	TAIR10	gene	3133095	3133674	.	+	.	ID=AT1G09665;Note=protein_coding_gene;Name=AT1G09665
Chr1	TAIR10	gene	3134107	3135930	.	-	.	ID=AT1G09680;Note=protein_coding_gene;Name=AT1G09680
Chr1	TAIR10	gene	3136188	3137475	.	-	.	ID=AT1G09690;Note=protein_coding_gene;Name=AT1G09690
Chr1	TAIR10	gene	3137767	3140353	.	-	.	ID=AT1G09700;Note=protein_coding_gene;Name=AT1G09700
Chr1	TAIR10	gene	3140868	3144370	.	+	.	ID=AT1G09710;Note=protein_coding_gene;Name=AT1G09710
Chr1	TAIR10	gene	3144438	3147303	.	-	.	ID=AT1G09720;Note=protein_coding_gene;Name=AT1G09720
Chr1	TAIR10	gene	3147667	3154380	.	-	.	ID=AT1G09730;Note=protein_coding_gene;Name=AT1G09730
Chr1	TAIR10	gene	3154532	3156275	.	+	.	ID=AT1G09740;Note=protein_coding_gene;Name=AT1G09740
Chr1	TAIR10	gene	3157501	3159148	.	+	.	ID=AT1G09750;Note=protein_coding_gene;Name=AT1G09750
Chr1	TAIR10	gene	3159125	3161692	.	-	.	ID=AT1G09760;Note=protein_coding_gene;Name=AT1G09760
Chr1	TAIR10	gene	3161841	3165360	.	+	.	ID=AT1G09770;Note=protein_coding_gene;Name=AT1G09770
Chr1	TAIR10	gene	3165370	3167869	.	-	.	ID=AT1G09780;Note=protein_coding_gene;Name=AT1G09780
Chr1	TAIR10	gene	3168482	3170819	.	-	.	ID=AT1G09790;Note=protein_coding_gene;Name=AT1G09790
Chr1	TAIR10	gene	3172108	3173463	.	+	.	ID=AT1G09794;Note=protein_coding_gene;Name=AT1G09794
Chr1	TAIR10	gene	3173534	3176910	.	+	.	ID=AT1G09795;Note=protein_coding_gene;Name=AT1G09795
Chr1	TAIR10	gene	3176883	3180421	.	-	.	ID=AT1G09800;Note=protein_coding_gene;Name=AT1G09800
Chr1	TAIR10	gene	3180936	3184224	.	-	.	ID=AT1G09810;Note=protein_coding_gene;Name=AT1G09810
Chr1	TAIR10	gene	3187817	3188580	.	+	.	ID=AT1G09812;Note=protein_coding_gene;Name=AT1G09812
Chr1	TAIR10	gene	3189369	3190242	.	+	.	ID=AT1G09815;Note=protein_coding_gene;Name=AT1G09815
Chr1	TAIR10	gene	3190288	3192414	.	-	.	ID=AT1G09820;Note=protein_coding_gene;Name=AT1G09820
Chr1	TAIR10	gene	3192681	3195025	.	-	.	ID=AT1G09830;Note=protein_coding_gene;Name=AT1G09830
Chr1	TAIR10	gene	3195824	3200291	.	-	.	ID=AT1G09840;Note=protein_coding_gene;Name=AT1G09840
Chr1	TAIR10	gene	3201799	3204150	.	+	.	ID=AT1G09850;Note=protein_coding_gene;Name=AT1G09850
Chr1	TAIR10	gene	3204016	3205309	.	-	.	ID=AT1G09860;Note=protein_coding_gene;Name=AT1G09860
Chr1	TAIR10	gene	3205741	3208598	.	+	.	ID=AT1G09870;Note=protein_coding_gene;Name=AT1G09870
Chr1	TAIR10	gene	3208828	3211653	.	-	.	ID=AT1G09880;Note=protein_coding_gene;Name=AT1G09880
Chr1	TAIR10	gene	3214237	3217538	.	-	.	ID=AT1G09890;Note=protein_coding_gene;Name=AT1G09890
Chr1	TAIR10	gene	3218133	3219929	.	+	.	ID=AT1G09900;Note=protein_coding_gene;Name=AT1G09900
Chr1	TAIR10	gene	3220035	3224541	.	-	.	ID=AT1G09910;Note=protein_coding_gene;Name=AT1G09910
Chr1	TAIR10	gene	3224684	3227070	.	-	.	ID=AT1G09920;Note=protein_coding_gene;Name=AT1G09920
Chr1	TAIR10	gene	3227490	3230043	.	-	.	ID=AT1G09930;Note=protein_coding_gene;Name=AT1G09930
Chr1	TAIR10	gene	3230450	3233109	.	-	.	ID=AT1G09932;Note=protein_coding_gene;Name=AT1G09932
Chr1	TAIR10	gene	3234060	3235530	.	-	.	ID=AT1G09935;Note=protein_coding_gene;Name=AT1G09935
Chr1	TAIR10	gene	3236995	3239554	.	-	.	ID=AT1G09940;Note=protein_coding_gene;Name=AT1G09940
Chr1	TAIR10	gene	3240606	3241632	.	-	.	ID=AT1G09950;Note=protein_coding_gene;Name=AT1G09950
Chr1	TAIR10	gene	3244213	3247200	.	+	.	ID=AT1G09960;Note=protein_coding_gene;Name=AT1G09960
Chr1	TAIR10	gene	3252240	3255693	.	+	.	ID=AT1G09970;Note=protein_coding_gene;Name=AT1G09970
Chr1	TAIR10	gene	3256245	3261614	.	-	.	ID=AT1G09980;Note=protein_coding_gene;Name=AT1G09980
Chr1	TAIR10	gene	3262265	3263612	.	-	.	ID=AT1G09995;Note=protein_coding_gene;Name=AT1G09995
Chr1	TAIR10	gene	3263877	3264788	.	-	.	ID=AT1G10000;Note=protein_coding_gene;Name=AT1G10000
Chr1	TAIR10	gene	3265976	3268726	.	+	.	ID=AT1G10010;Note=protein_coding_gene;Name=AT1G10010
Chr1	TAIR10	gene	3269604	3271987	.	-	.	ID=AT1G10020;Note=protein_coding_gene;Name=AT1G10020
Chr1	TAIR10	gene	3273825	3275837	.	+	.	ID=AT1G10030;Note=protein_coding_gene;Name=AT1G10030
Chr1	TAIR10	gene	3275891	3278697	.	-	.	ID=AT1G10040;Note=protein_coding_gene;Name=AT1G10040
Chr1	TAIR10	gene	3279270	3283482	.	+	.	ID=AT1G10050;Note=protein_coding_gene;Name=AT1G10050
Chr1	TAIR10	gene	3284239	3287107	.	+	.	ID=AT1G10060;Note=protein_coding_gene;Name=AT1G10060
Chr1	TAIR10	gene	3288087	3290471	.	+	.	ID=AT1G10070;Note=protein_coding_gene;Name=AT1G10070
Chr1	TAIR10	gene	3290311	3296198	.	-	.	ID=AT1G10090;Note=protein_coding_gene;Name=AT1G10090
Chr1	TAIR10	gene	3297324	3300443	.	-	.	ID=AT1G10095;Note=protein_coding_gene;Name=AT1G10095
Chr1	TAIR10	gene	3300697	3301489	.	-	.	ID=AT1G10100;Note=protein_coding_gene;Name=AT1G10100
Chr1	TAIR10	gene	3302742	3304092	.	+	.	ID=AT1G10110;Note=protein_coding_gene;Name=AT1G10110
Chr1	TAIR10	gene	3304039	3306824	.	-	.	ID=AT1G10120;Note=protein_coding_gene;Name=AT1G10120
Chr1	TAIR10	gene	3310930	3322213	.	+	.	ID=AT1G10130;Note=protein_coding_gene;Name=AT1G10130
Chr1	TAIR10	gene	3322802	3323548	.	-	.	ID=AT1G10140;Note=protein_coding_gene;Name=AT1G10140
Chr1	TAIR10	gene	3325824	3327614	.	+	.	ID=AT1G10150;Note=protein_coding_gene;Name=AT1G10150
Chr1	TAIR10	gene	3327637	3328448	.	-	.	ID=AT1G10155;Note=protein_coding_gene;Name=AT1G10155
Chr1	TAIR10	gene	3333595	3337491	.	-	.	ID=AT1G10170;Note=protein_coding_gene;Name=AT1G10170
Chr1	TAIR10	gene	3338303	3341608	.	-	.	ID=AT1G10180;Note=protein_coding_gene;Name=AT1G10180
Chr1	TAIR10	gene	3343686	3345632	.	-	.	ID=AT1G10190;Note=protein_coding_gene;Name=AT1G10190
Chr1	TAIR10	gene	3346390	3347885	.	-	.	ID=AT1G10200;Note=protein_coding_gene;Name=AT1G10200
Chr1	TAIR10	gene	3349219	3351180	.	+	.	ID=AT1G10210;Note=protein_coding_gene;Name=AT1G10210
Chr1	TAIR10	gene	3352159	3354856	.	+	.	ID=AT1G10220;Note=protein_coding_gene;Name=AT1G10220
Chr1	TAIR10	gene	3355571	3356359	.	+	.	ID=AT1G10230;Note=protein_coding_gene;Name=AT1G10230
Chr1	TAIR10	gene	3356680	3359838	.	-	.	ID=AT1G10240;Note=protein_coding_gene;Name=AT1G10240
Chr1	TAIR10	gene	3360087	3360508	.	-	.	ID=AT1G10250;Note=protein_coding_gene;Name=AT1G10250
Chr1	TAIR10	gene	3363504	3366488	.	+	.	ID=AT1G10270;Note=protein_coding_gene;Name=AT1G10270
Chr1	TAIR10	gene	3366493	3369095	.	-	.	ID=AT1G10280;Note=protein_coding_gene;Name=AT1G10280
Chr1	TAIR10	gene	3370558	3377463	.	+	.	ID=AT1G10290;Note=protein_coding_gene;Name=AT1G10290
Chr1	TAIR10	gene	3378142	3380226	.	+	.	ID=AT1G10300;Note=protein_coding_gene;Name=AT1G10300
Chr1	TAIR10	gene	3381601	3383914	.	-	.	ID=AT1G10310;Note=protein_coding_gene;Name=AT1G10310
Chr1	TAIR10	gene	3384164	3388373	.	-	.	ID=AT1G10320;Note=protein_coding_gene;Name=AT1G10320
Chr1	TAIR10	gene	3388747	3390150	.	+	.	ID=AT1G10330;Note=protein_coding_gene;Name=AT1G10330
Chr1	TAIR10	gene	3390322	3392571	.	-	.	ID=AT1G10340;Note=protein_coding_gene;Name=AT1G10340
Chr1	TAIR10	gene	3393407	3395055	.	-	.	ID=AT1G10350;Note=protein_coding_gene;Name=AT1G10350
Chr1	TAIR10	gene	3395558	3396849	.	-	.	ID=AT1G10360;Note=protein_coding_gene;Name=AT1G10360
Chr1	TAIR10	gene	3397081	3398358	.	-	.	ID=AT1G10370;Note=protein_coding_gene;Name=AT1G10370
Chr1	TAIR10	gene	3400606	3402324	.	+	.	ID=AT1G10380;Note=protein_coding_gene;Name=AT1G10380
Chr1	TAIR10	gene	3403224	3405856	.	+	.	ID=AT1G10385;Note=protein_coding_gene;Name=AT1G10385
Chr1	TAIR10	gene	3407024	3412843	.	-	.	ID=AT1G10390;Note=protein_coding_gene;Name=AT1G10390
Chr1	TAIR10	gene	3414852	3416358	.	-	.	ID=AT1G10400;Note=protein_coding_gene;Name=AT1G10400
Chr1	TAIR10	gene	3416680	3419639	.	-	.	ID=AT1G10410;Note=protein_coding_gene;Name=AT1G10410
Chr1	TAIR10	gene	3424186	3427457	.	-	.	ID=AT1G10417;Note=protein_coding_gene;Name=AT1G10417
Chr1	TAIR10	gene	3428478	3430633	.	-	.	ID=AT1G10430;Note=protein_coding_gene;Name=AT1G10430
Chr1	TAIR10	gene	3431780	3438370	.	+	.	ID=AT1G10450;Note=protein_coding_gene;Name=AT1G10450
Chr1	TAIR10	gene	3438555	3439013	.	+	.	ID=AT1G10455;Note=protein_coding_gene;Name=AT1G10455
Chr1	TAIR10	gene	3439322	3440320	.	-	.	ID=AT1G10460;Note=protein_coding_gene;Name=AT1G10460
Chr1	TAIR10	gene	3442327	3443957	.	-	.	ID=AT1G10470;Note=protein_coding_gene;Name=AT1G10470
Chr1	TAIR10	gene	3449691	3451226	.	+	.	ID=AT1G10480;Note=protein_coding_gene;Name=AT1G10480
Chr1	TAIR10	gene	3453228	3460620	.	+	.	ID=AT1G10490;Note=protein_coding_gene;Name=AT1G10490
Chr1	TAIR10	gene	3460000	3461485	.	-	.	ID=AT1G10500;Note=protein_coding_gene;Name=AT1G10500
Chr1	TAIR10	gene	3461635	3465786	.	+	.	ID=AT1G10510;Note=protein_coding_gene;Name=AT1G10510
Chr1	TAIR10	gene	3465964	3469248	.	+	.	ID=AT1G10520;Note=protein_coding_gene;Name=AT1G10520
Chr1	TAIR10	gene	3469580	3471488	.	+	.	ID=AT1G10522;Note=protein_coding_gene;Name=AT1G10522
Chr1	TAIR10	gene	3471456	3472672	.	-	.	ID=AT1G10530;Note=protein_coding_gene;Name=AT1G10530
Chr1	TAIR10	gene	3474864	3477927	.	-	.	ID=AT1G10540;Note=protein_coding_gene;Name=AT1G10540
Chr1	TAIR10	gene	3479153	3480988	.	-	.	ID=AT1G10550;Note=protein_coding_gene;Name=AT1G10550
Chr1	TAIR10	gene	3484580	3486965	.	+	.	ID=AT1G10560;Note=protein_coding_gene;Name=AT1G10560
Chr1	TAIR10	gene	3487584	3491277	.	+	.	ID=AT1G10570;Note=protein_coding_gene;Name=AT1G10570
Chr1	TAIR10	gene	3491281	3493737	.	-	.	ID=AT1G10580;Note=protein_coding_gene;Name=AT1G10580
Chr1	TAIR10	gene	3493940	3495144	.	-	.	ID=AT1G10585;Note=protein_coding_gene;Name=AT1G10585
Chr1	TAIR10	gene	3496928	3499439	.	-	.	ID=AT1G10586;Note=protein_coding_gene;Name=AT1G10586
Chr1	TAIR10	gene	3501145	3501904	.	+	.	ID=AT1G10588;Note=protein_coding_gene;Name=AT1G10588
Chr1	TAIR10	gene	3502004	3503457	.	-	.	ID=AT1G10590;Note=protein_coding_gene;Name=AT1G10590
Chr1	TAIR10	gene	3503704	3505502	.	+	.	ID=AT1G10600;Note=protein_coding_gene;Name=AT1G10600
Chr1	TAIR10	gene	3506186	3509006	.	+	.	ID=AT1G10610;Note=protein_coding_gene;Name=AT1G10610
Chr1	TAIR10	gene	3509001	3511975	.	-	.	ID=AT1G10620;Note=protein_coding_gene;Name=AT1G10620
Chr1	TAIR10	gene	3512795	3514729	.	-	.	ID=AT1G10630;Note=protein_coding_gene;Name=AT1G10630
Chr1	TAIR10	gene	3515365	3517888	.	-	.	ID=AT1G10640;Note=protein_coding_gene;Name=AT1G10640
Chr1	TAIR10	gene	3524018	3526346	.	-	.	ID=AT1G10650;Note=protein_coding_gene;Name=AT1G10650
Chr1	TAIR10	gene	3527709	3527831	.	+	.	ID=AT1G10652;Note=protein_coding_gene;Name=AT1G10652
Chr1	TAIR10	gene	3530467	3531842	.	+	.	ID=AT1G10657;Note=protein_coding_gene;Name=AT1G10657
Chr1	TAIR10	gene	3532424	3535131	.	+	.	ID=AT1G10660;Note=protein_coding_gene;Name=AT1G10660
Chr1	TAIR10	gene	3535383	3538439	.	+	.	ID=AT1G10670;Note=protein_coding_gene;Name=AT1G10670
Chr1	TAIR10	gene	3538470	3543782	.	-	.	ID=AT1G10680;Note=protein_coding_gene;Name=AT1G10680
Chr1	TAIR10	gene	3549992	3550632	.	-	.	ID=AT1G10690;Note=protein_coding_gene;Name=AT1G10690
Chr1	TAIR10	gene	3554104	3556503	.	+	.	ID=AT1G10700;Note=protein_coding_gene;Name=AT1G10700
Chr1	TAIR10	gene	3558358	3561634	.	+	.	ID=AT1G10710;Note=protein_coding_gene;Name=AT1G10710
Chr1	TAIR10	gene	3562180	3562554	.	+	.	ID=AT1G10717;Note=protein_coding_gene;Name=AT1G10717
Chr1	TAIR10	gene	3562952	3564759	.	+	.	ID=AT1G10720;Note=protein_coding_gene;Name=AT1G10720
Chr1	TAIR10	gene	3565463	3567779	.	+	.	ID=AT1G10730;Note=protein_coding_gene;Name=AT1G10730
Chr1	TAIR10	gene	3567905	3570838	.	-	.	ID=AT1G10740;Note=protein_coding_gene;Name=AT1G10740
Chr1	TAIR10	gene	3572710	3573066	.	+	.	ID=AT1G10745;Note=protein_coding_gene;Name=AT1G10745
Chr1	TAIR10	gene	3574312	3574830	.	+	.	ID=AT1G10747;Note=protein_coding_gene;Name=AT1G10747
Chr1	TAIR10	gene	3574807	3578474	.	-	.	ID=AT1G10750;Note=protein_coding_gene;Name=AT1G10750
Chr1	TAIR10	gene	3581034	3590928	.	-	.	ID=AT1G10760;Note=protein_coding_gene;Name=AT1G10760
Chr1	TAIR10	gene	3591633	3592411	.	-	.	ID=AT1G10770;Note=protein_coding_gene;Name=AT1G10770
Chr1	TAIR10	gene	3592746	3595077	.	-	.	ID=AT1G10780;Note=protein_coding_gene;Name=AT1G10780
Chr1	TAIR10	gene	3596360	3597847	.	+	.	ID=AT1G10790;Note=protein_coding_gene;Name=AT1G10790
Chr1	TAIR10	gene	3598158	3598591	.	-	.	ID=AT1G10800;Note=protein_coding_gene;Name=AT1G10800
Chr1	TAIR10	gene	3599271	3600877	.	+	.	ID=AT1G10810;Note=protein_coding_gene;Name=AT1G10810
Chr1	TAIR10	gene	3600910	3605076	.	-	.	ID=AT1G10820;Note=protein_coding_gene;Name=AT1G10820
Chr1	TAIR10	gene	3605576	3607493	.	-	.	ID=AT1G10830;Note=protein_coding_gene;Name=AT1G10830
Chr1	TAIR10	gene	3607631	3610520	.	-	.	ID=AT1G10840;Note=protein_coding_gene;Name=AT1G10840
Chr1	TAIR10	gene	3611747	3614613	.	+	.	ID=AT1G10850;Note=protein_coding_gene;Name=AT1G10850
Chr1	TAIR10	gene	3614513	3616159	.	-	.	ID=AT1G10865;Note=protein_coding_gene;Name=AT1G10865
Chr1	TAIR10	gene	3616610	3623758	.	-	.	ID=AT1G10870;Note=protein_coding_gene;Name=AT1G10870
Chr1	TAIR10	gene	3624035	3627082	.	-	.	ID=AT1G10880;Note=protein_coding_gene;Name=AT1G10880
Chr1	TAIR10	gene	3627726	3630765	.	+	.	ID=AT1G10890;Note=protein_coding_gene;Name=AT1G10890
Chr1	TAIR10	gene	3632234	3637141	.	-	.	ID=AT1G10900;Note=protein_coding_gene;Name=AT1G10900
Chr1	TAIR10	gene	3639878	3644162	.	+	.	ID=AT1G10910;Note=protein_coding_gene;Name=AT1G10910
Chr1	TAIR10	gene	3644420	3647768	.	-	.	ID=AT1G10920;Note=protein_coding_gene;Name=AT1G10920
Chr1	TAIR10	gene	3647894	3655590	.	-	.	ID=AT1G10930;Note=protein_coding_gene;Name=AT1G10930
Chr1	TAIR10	gene	3655777	3658608	.	-	.	ID=AT1G10940;Note=protein_coding_gene;Name=AT1G10940
Chr1	TAIR10	gene	3659209	3663984	.	+	.	ID=AT1G10950;Note=protein_coding_gene;Name=AT1G10950
Chr1	TAIR10	gene	3664386	3665039	.	+	.	ID=AT1G10960;Note=protein_coding_gene;Name=AT1G10960
Chr1	TAIR10	gene	3665087	3667139	.	-	.	ID=AT1G10970;Note=protein_coding_gene;Name=AT1G10970
Chr1	TAIR10	gene	3667248	3669902	.	-	.	ID=AT1G10980;Note=protein_coding_gene;Name=AT1G10980
Chr1	TAIR10	gene	3670278	3671187	.	-	.	ID=AT1G10990;Note=protein_coding_gene;Name=AT1G10990
Chr1	TAIR10	gene	3671756	3675979	.	-	.	ID=AT1G11000;Note=protein_coding_gene;Name=AT1G11000
Chr1	TAIR10	gene	3676691	3678524	.	+	.	ID=AT1G11020;Note=protein_coding_gene;Name=AT1G11020
Chr1	TAIR10	gene	3679225	3680924	.	-	.	ID=AT1G11040;Note=protein_coding_gene;Name=AT1G11040
Chr1	TAIR10	gene	3681888	3684169	.	+	.	ID=AT1G11050;Note=protein_coding_gene;Name=AT1G11050
Chr1	TAIR10	gene	3684568	3689847	.	+	.	ID=AT1G11060;Note=protein_coding_gene;Name=AT1G11060
Chr1	TAIR10	gene	3690212	3693648	.	-	.	ID=AT1G11070;Note=protein_coding_gene;Name=AT1G11070
Chr1	TAIR10	gene	3694672	3698013	.	-	.	ID=AT1G11080;Note=protein_coding_gene;Name=AT1G11080
Chr1	TAIR10	gene	3702608	3703779	.	+	.	ID=AT1G11090;Note=protein_coding_gene;Name=AT1G11090
Chr1	TAIR10	gene	3703672	3709302	.	-	.	ID=AT1G11100;Note=protein_coding_gene;Name=AT1G11100
Chr1	TAIR10	gene	3710208	3712503	.	+	.	ID=AT1G11110;Note=protein_coding_gene;Name=AT1G11110
Chr1	TAIR10	gene	3712999	3713735	.	-	.	ID=AT1G11112;Note=protein_coding_gene;Name=AT1G11112
Chr1	TAIR10	gene	3715184	3717320	.	+	.	ID=AT1G11120;Note=protein_coding_gene;Name=AT1G11120
Chr1	TAIR10	gene	3718783	3719711	.	+	.	ID=AT1G11125;Note=protein_coding_gene;Name=AT1G11125
Chr1	TAIR10	gene	3722857	3727450	.	+	.	ID=AT1G11130;Note=protein_coding_gene;Name=AT1G11130
Chr1	TAIR10	gene	3727532	3728166	.	-	.	ID=AT1G11145;Note=protein_coding_gene;Name=AT1G11145
Chr1	TAIR10	gene	3733139	3739842	.	+	.	ID=AT1G11160;Note=protein_coding_gene;Name=AT1G11160
Chr1	TAIR10	gene	3740765	3744675	.	+	.	ID=AT1G11170;Note=protein_coding_gene;Name=AT1G11170
Chr1	TAIR10	gene	3745774	3748521	.	+	.	ID=AT1G11180;Note=protein_coding_gene;Name=AT1G11180
Chr1	TAIR10	gene	3750066	3752780	.	-	.	ID=AT1G11190;Note=protein_coding_gene;Name=AT1G11190
Chr1	TAIR10	gene	3753365	3755641	.	+	.	ID=AT1G11200;Note=protein_coding_gene;Name=AT1G11200
Chr1	TAIR10	gene	3755677	3756998	.	-	.	ID=AT1G11210;Note=protein_coding_gene;Name=AT1G11210
Chr1	TAIR10	gene	3759862	3761165	.	-	.	ID=AT1G11220;Note=protein_coding_gene;Name=AT1G11220
Chr1	TAIR10	gene	3763268	3764483	.	-	.	ID=AT1G11230;Note=protein_coding_gene;Name=AT1G11230
Chr1	TAIR10	gene	3766754	3768294	.	-	.	ID=AT1G11240;Note=protein_coding_gene;Name=AT1G11240
Chr1	TAIR10	gene	3768724	3769706	.	+	.	ID=AT1G11250;Note=protein_coding_gene;Name=AT1G11250
Chr1	TAIR10	gene	3777328	3780337	.	+	.	ID=AT1G11260;Note=protein_coding_gene;Name=AT1G11260
Chr1	TAIR10	gene	3780429	3786990	.	-	.	ID=AT1G11270;Note=protein_coding_gene;Name=AT1G11270
Chr1	TAIR10	gene	3787334	3790876	.	-	.	ID=AT1G11280;Note=protein_coding_gene;Name=AT1G11280
Chr1	TAIR10	gene	3791454	3793883	.	-	.	ID=AT1G11290;Note=protein_coding_gene;Name=AT1G11290
Chr1	TAIR10	gene	3794238	3800719	.	+	.	ID=AT1G11300;Note=protein_coding_gene;Name=AT1G11300
Chr1	TAIR10	gene	3800738	3804185	.	-	.	ID=AT1G11310;Note=protein_coding_gene;Name=AT1G11310
Chr1	TAIR10	gene	3807128	3808875	.	+	.	ID=AT1G11320;Note=protein_coding_gene;Name=AT1G11320
Chr1	TAIR10	gene	3810093	3813607	.	+	.	ID=AT1G11330;Note=protein_coding_gene;Name=AT1G11330
Chr1	TAIR10	gene	3814116	3817420	.	-	.	ID=AT1G11340;Note=protein_coding_gene;Name=AT1G11340
Chr1	TAIR10	gene	3817591	3820805	.	-	.	ID=AT1G11350;Note=protein_coding_gene;Name=AT1G11350
Chr1	TAIR10	gene	3821443	3823088	.	-	.	ID=AT1G11360;Note=protein_coding_gene;Name=AT1G11360
Chr1	TAIR10	gene	3824510	3825196	.	-	.	ID=AT1G11362;Note=protein_coding_gene;Name=AT1G11362
Chr1	TAIR10	gene	3828098	3830945	.	-	.	ID=AT1G11370;Note=protein_coding_gene;Name=AT1G11370
Chr1	TAIR10	gene	3832623	3834191	.	+	.	ID=AT1G11380;Note=protein_coding_gene;Name=AT1G11380
Chr1	TAIR10	gene	3834459	3837629	.	-	.	ID=AT1G11390;Note=protein_coding_gene;Name=AT1G11390
Chr1	TAIR10	gene	3837821	3840207	.	+	.	ID=AT1G11400;Note=protein_coding_gene;Name=AT1G11400
Chr1	TAIR10	gene	3841286	3844432	.	+	.	ID=AT1G11410;Note=protein_coding_gene;Name=AT1G11410
Chr1	TAIR10	gene	3844581	3846872	.	-	.	ID=AT1G11420;Note=protein_coding_gene;Name=AT1G11420
Chr1	TAIR10	gene	3847243	3849162	.	+	.	ID=AT1G11430;Note=protein_coding_gene;Name=AT1G11430
Chr1	TAIR10	gene	3849360	3850662	.	+	.	ID=AT1G11440;Note=protein_coding_gene;Name=AT1G11440
Chr1	TAIR10	gene	3853243	3855385	.	+	.	ID=AT1G11450;Note=protein_coding_gene;Name=AT1G11450
Chr1	TAIR10	gene	3857005	3859268	.	+	.	ID=AT1G11460;Note=protein_coding_gene;Name=AT1G11460
Chr1	TAIR10	gene	3859662	3860604	.	-	.	ID=AT1G11470;Note=protein_coding_gene;Name=AT1G11470
Chr1	TAIR10	gene	3862399	3864030	.	+	.	ID=AT1G11475;Note=protein_coding_gene;Name=AT1G11475
Chr1	TAIR10	gene	3864153	3866969	.	-	.	ID=AT1G11480;Note=protein_coding_gene;Name=AT1G11480
Chr1	TAIR10	gene	3868884	3870065	.	-	.	ID=AT1G11490;Note=protein_coding_gene;Name=AT1G11490
Chr1	TAIR10	gene	3870833	3871570	.	+	.	ID=AT1G11500;Note=protein_coding_gene;Name=AT1G11500
Chr1	TAIR10	gene	3871778	3872836	.	-	.	ID=AT1G11510;Note=protein_coding_gene;Name=AT1G11510
Chr1	TAIR10	gene	3873029	3873619	.	+	.	ID=AT1G11520;Note=protein_coding_gene;Name=AT1G11520
Chr1	TAIR10	gene	3874437	3875484	.	+	.	ID=AT1G11530;Note=protein_coding_gene;Name=AT1G11530
Chr1	TAIR10	gene	3875442	3877155	.	-	.	ID=AT1G11540;Note=protein_coding_gene;Name=AT1G11540
Chr1	TAIR10	gene	3878550	3880361	.	-	.	ID=AT1G11545;Note=protein_coding_gene;Name=AT1G11545
Chr1	TAIR10	gene	3881788	3882819	.	+	.	ID=AT1G11560;Note=protein_coding_gene;Name=AT1G11560
Chr1	TAIR10	gene	3883280	3883956	.	+	.	ID=AT1G11570;Note=protein_coding_gene;Name=AT1G11570
Chr1	TAIR10	gene	3884356	3884952	.	+	.	ID=AT1G11572;Note=protein_coding_gene;Name=AT1G11572
Chr1	TAIR10	gene	3888690	3890811	.	+	.	ID=AT1G11580;Note=protein_coding_gene;Name=AT1G11580
Chr1	TAIR10	gene	3892580	3894677	.	+	.	ID=AT1G11590;Note=protein_coding_gene;Name=AT1G11590
Chr1	TAIR10	gene	3898002	3898609	.	+	.	ID=AT1G11593;Note=protein_coding_gene;Name=AT1G11593
Chr1	TAIR10	gene	3902012	3903782	.	+	.	ID=AT1G11600;Note=protein_coding_gene;Name=AT1G11600
Chr1	TAIR10	gene	3905579	3906818	.	+	.	ID=AT1G11608;Note=protein_coding_gene;Name=AT1G11608
Chr1	TAIR10	gene	3906862	3909338	.	-	.	ID=AT1G11610;Note=protein_coding_gene;Name=AT1G11610
Chr1	TAIR10	gene	3910833	3911924	.	+	.	ID=AT1G11620;Note=protein_coding_gene;Name=AT1G11620
Chr1	TAIR10	gene	3912902	3914407	.	-	.	ID=AT1G11630;Note=protein_coding_gene;Name=AT1G11630
Chr1	TAIR10	gene	3914774	3918176	.	+	.	ID=AT1G11650;Note=protein_coding_gene;Name=AT1G11650
Chr1	TAIR10	gene	3919272	3919774	.	+	.	ID=AT1G11655;Note=protein_coding_gene;Name=AT1G11655
Chr1	TAIR10	gene	3920543	3924555	.	+	.	ID=AT1G11660;Note=protein_coding_gene;Name=AT1G11660
Chr1	TAIR10	gene	3928162	3931576	.	-	.	ID=AT1G11670;Note=protein_coding_gene;Name=AT1G11670
Chr1	TAIR10	gene	3938501	3940754	.	+	.	ID=AT1G11680;Note=protein_coding_gene;Name=AT1G11680
Chr1	TAIR10	gene	3941103	3941300	.	-	.	ID=AT1G11684;Note=protein_coding_gene;Name=AT1G11684
Chr1	TAIR10	gene	3941469	3942212	.	+	.	ID=AT1G11690;Note=protein_coding_gene;Name=AT1G11690
Chr1	TAIR10	gene	3945737	3946613	.	+	.	ID=AT1G11700;Note=protein_coding_gene;Name=AT1G11700
Chr1	TAIR10	gene	3948714	3951359	.	+	.	ID=AT1G11710;Note=protein_coding_gene;Name=AT1G11710
Chr1	TAIR10	gene	3951553	3957044	.	+	.	ID=AT1G11720;Note=protein_coding_gene;Name=AT1G11720
Chr1	TAIR10	gene	3957473	3960113	.	+	.	ID=AT1G11730;Note=protein_coding_gene;Name=AT1G11730
Chr1	TAIR10	gene	3963054	3966824	.	-	.	ID=AT1G11740;Note=protein_coding_gene;Name=AT1G11740
Chr1	TAIR10	gene	3967476	3969877	.	+	.	ID=AT1G11750;Note=protein_coding_gene;Name=AT1G11750
Chr1	TAIR10	gene	3969681	3971840	.	-	.	ID=AT1G11755;Note=protein_coding_gene;Name=AT1G11755
Chr1	TAIR10	gene	3972032	3973286	.	-	.	ID=AT1G11760;Note=protein_coding_gene;Name=AT1G11760
Chr1	TAIR10	gene	3973875	3974509	.	+	.	ID=AT1G11765;Note=protein_coding_gene;Name=AT1G11765
Chr1	TAIR10	gene	3975679	3977379	.	+	.	ID=AT1G11770;Note=protein_coding_gene;Name=AT1G11770
Chr1	TAIR10	gene	3976839	3979195	.	-	.	ID=AT1G11780;Note=protein_coding_gene;Name=AT1G11780
Chr1	TAIR10	gene	3979862	3980956	.	-	.	ID=AT1G11785;Note=protein_coding_gene;Name=AT1G11785
Chr1	TAIR10	gene	3981248	3985215	.	+	.	ID=AT1G11790;Note=protein_coding_gene;Name=AT1G11790
Chr1	TAIR10	gene	3985225	3987290	.	-	.	ID=AT1G11800;Note=protein_coding_gene;Name=AT1G11800
Chr1	TAIR10	gene	3989763	3991066	.	+	.	ID=AT1G11810;Note=protein_coding_gene;Name=AT1G11810
Chr1	TAIR10	gene	3991027	3993598	.	-	.	ID=AT1G11820;Note=protein_coding_gene;Name=AT1G11820
Chr1	TAIR10	gene	3995169	3997907	.	+	.	ID=AT1G11840;Note=protein_coding_gene;Name=AT1G11840
Chr1	TAIR10	gene	3999199	3999876	.	+	.	ID=AT1G11850;Note=protein_coding_gene;Name=AT1G11850
Chr1	TAIR10	gene	4001113	4003442	.	+	.	ID=AT1G11860;Note=protein_coding_gene;Name=AT1G11860
Chr1	TAIR10	gene	4003846	4006739	.	+	.	ID=AT1G11870;Note=protein_coding_gene;Name=AT1G11870
Chr1	TAIR10	gene	4007705	4010433	.	-	.	ID=AT1G11880;Note=protein_coding_gene;Name=AT1G11880
Chr1	TAIR10	gene	4010779	4013125	.	+	.	ID=AT1G11890;Note=protein_coding_gene;Name=AT1G11890
Chr1	TAIR10	gene	4013121	4014681	.	-	.	ID=AT1G11900;Note=protein_coding_gene;Name=AT1G11900
Chr1	TAIR10	gene	4014847	4016540	.	+	.	ID=AT1G11905;Note=protein_coding_gene;Name=AT1G11905
Chr1	TAIR10	gene	4016784	4020983	.	-	.	ID=AT1G11910;Note=protein_coding_gene;Name=AT1G11910
Chr1	TAIR10	gene	4021825	4023292	.	+	.	ID=AT1G11915;Note=protein_coding_gene;Name=AT1G11915
Chr1	TAIR10	gene	4023667	4025097	.	-	.	ID=AT1G11920;Note=protein_coding_gene;Name=AT1G11920
Chr1	TAIR10	gene	4025930	4026732	.	-	.	ID=AT1G11925;Note=protein_coding_gene;Name=AT1G11925
Chr1	TAIR10	gene	4028692	4030584	.	+	.	ID=AT1G11930;Note=protein_coding_gene;Name=AT1G11930
Chr1	TAIR10	gene	4031574	4034078	.	-	.	ID=AT1G11940;Note=protein_coding_gene;Name=AT1G11940
Chr1	TAIR10	gene	4034587	4038758	.	-	.	ID=AT1G11950;Note=protein_coding_gene;Name=AT1G11950
Chr1	TAIR10	gene	4039711	4043880	.	-	.	ID=AT1G11960;Note=protein_coding_gene;Name=AT1G11960
Chr1	TAIR10	gene	4044370	4044669	.	+	.	ID=AT1G11970;Note=protein_coding_gene;Name=AT1G11970
Chr1	TAIR10	gene	4045619	4045855	.	+	.	ID=AT1G11980;Note=protein_coding_gene;Name=AT1G11980
Chr1	TAIR10	gene	4046246	4049060	.	-	.	ID=AT1G11990;Note=protein_coding_gene;Name=AT1G11990
Chr1	TAIR10	gene	4049896	4053835	.	-	.	ID=AT1G12000;Note=protein_coding_gene;Name=AT1G12000
Chr1	TAIR10	gene	4056207	4057933	.	+	.	ID=AT1G12010;Note=protein_coding_gene;Name=AT1G12010
Chr1	TAIR10	gene	4062462	4063337	.	-	.	ID=AT1G12020;Note=protein_coding_gene;Name=AT1G12020
Chr1	TAIR10	gene	4064667	4066341	.	-	.	ID=AT1G12030;Note=protein_coding_gene;Name=AT1G12030
Chr1	TAIR10	gene	4070124	4072567	.	+	.	ID=AT1G12040;Note=protein_coding_gene;Name=AT1G12040
Chr1	TAIR10	gene	4072752	4076207	.	+	.	ID=AT1G12050;Note=protein_coding_gene;Name=AT1G12050
Chr1	TAIR10	gene	4076334	4076981	.	+	.	ID=AT1G12060;Note=protein_coding_gene;Name=AT1G12060
Chr1	TAIR10	gene	4077498	4078095	.	-	.	ID=AT1G12064;Note=protein_coding_gene;Name=AT1G12064
Chr1	TAIR10	gene	4078913	4080106	.	-	.	ID=AT1G12070;Note=protein_coding_gene;Name=AT1G12070
Chr1	TAIR10	gene	4084162	4085045	.	+	.	ID=AT1G12080;Note=protein_coding_gene;Name=AT1G12080
Chr1	TAIR10	gene	4089847	4090725	.	-	.	ID=AT1G12090;Note=protein_coding_gene;Name=AT1G12090
Chr1	TAIR10	gene	4095246	4095845	.	+	.	ID=AT1G12100;Note=protein_coding_gene;Name=AT1G12100
Chr1	TAIR10	gene	4105233	4109545	.	+	.	ID=AT1G12110;Note=protein_coding_gene;Name=AT1G12110
Chr1	TAIR10	gene	4114771	4117594	.	-	.	ID=AT1G12120;Note=protein_coding_gene;Name=AT1G12120
Chr1	TAIR10	gene	4118594	4120871	.	+	.	ID=AT1G12130;Note=protein_coding_gene;Name=AT1G12130
Chr1	TAIR10	gene	4121369	4124595	.	+	.	ID=AT1G12140;Note=protein_coding_gene;Name=AT1G12140
Chr1	TAIR10	gene	4123530	4125648	.	-	.	ID=AT1G12150;Note=protein_coding_gene;Name=AT1G12150
Chr1	TAIR10	gene	4126066	4128310	.	+	.	ID=AT1G12160;Note=protein_coding_gene;Name=AT1G12160
Chr1	TAIR10	gene	4128607	4129701	.	-	.	ID=AT1G12170;Note=protein_coding_gene;Name=AT1G12170
Chr1	TAIR10	gene	4130421	4131137	.	+	.	ID=AT1G12180;Note=protein_coding_gene;Name=AT1G12180
Chr1	TAIR10	gene	4132967	4134094	.	-	.	ID=AT1G12190;Note=protein_coding_gene;Name=AT1G12190
Chr1	TAIR10	gene	4137533	4140028	.	+	.	ID=AT1G12200;Note=protein_coding_gene;Name=AT1G12200
Chr1	TAIR10	gene	4140948	4143605	.	+	.	ID=AT1G12210;Note=protein_coding_gene;Name=AT1G12210
Chr1	TAIR10	gene	4143866	4144114	.	-	.	ID=AT1G12211;Note=protein_coding_gene;Name=AT1G12211
Chr1	TAIR10	gene	4144572	4147911	.	+	.	ID=AT1G12220;Note=protein_coding_gene;Name=AT1G12220
Chr1	TAIR10	gene	4147962	4151056	.	+	.	ID=AT1G12230;Note=protein_coding_gene;Name=AT1G12230
Chr1	TAIR10	gene	4153652	4157644	.	+	.	ID=AT1G12240;Note=protein_coding_gene;Name=AT1G12240
Chr1	TAIR10	gene	4157654	4159046	.	+	.	ID=AT1G12244;Note=protein_coding_gene;Name=AT1G12244
Chr1	TAIR10	gene	4159265	4161455	.	+	.	ID=AT1G12250;Note=protein_coding_gene;Name=AT1G12250
Chr1	TAIR10	gene	4162832	4165852	.	-	.	ID=AT1G12260;Note=protein_coding_gene;Name=AT1G12260
Chr1	TAIR10	gene	4172075	4174775	.	+	.	ID=AT1G12270;Note=protein_coding_gene;Name=AT1G12270
Chr1	TAIR10	gene	4174875	4177559	.	-	.	ID=AT1G12280;Note=protein_coding_gene;Name=AT1G12280
Chr1	TAIR10	gene	4178359	4182593	.	-	.	ID=AT1G12290;Note=protein_coding_gene;Name=AT1G12290
Chr1	TAIR10	gene	4183066	4186124	.	-	.	ID=AT1G12300;Note=protein_coding_gene;Name=AT1G12300
Chr1	TAIR10	gene	4187165	4188056	.	-	.	ID=AT1G12310;Note=protein_coding_gene;Name=AT1G12310
Chr1	TAIR10	gene	4189355	4190342	.	+	.	ID=AT1G12320;Note=protein_coding_gene;Name=AT1G12320
Chr1	TAIR10	gene	4194658	4196749	.	+	.	ID=AT1G12330;Note=protein_coding_gene;Name=AT1G12330
Chr1	TAIR10	gene	4197396	4198310	.	+	.	ID=AT1G12340;Note=protein_coding_gene;Name=AT1G12340
Chr1	TAIR10	gene	4198413	4200802	.	+	.	ID=AT1G12350;Note=protein_coding_gene;Name=AT1G12350
Chr1	TAIR10	gene	4200876	4206404	.	+	.	ID=AT1G12360;Note=protein_coding_gene;Name=AT1G12360
Chr1	TAIR10	gene	4206374	4208951	.	-	.	ID=AT1G12370;Note=protein_coding_gene;Name=AT1G12370
Chr1	TAIR10	gene	4214262	4217132	.	-	.	ID=AT1G12380;Note=protein_coding_gene;Name=AT1G12380
Chr1	TAIR10	gene	4220100	4221774	.	+	.	ID=AT1G12390;Note=protein_coding_gene;Name=AT1G12390
Chr1	TAIR10	gene	4221863	4222837	.	+	.	ID=AT1G12400;Note=protein_coding_gene;Name=AT1G12400
Chr1	TAIR10	gene	4223030	4225124	.	+	.	ID=AT1G12410;Note=protein_coding_gene;Name=AT1G12410
Chr1	TAIR10	gene	4225321	4225482	.	-	.	ID=AT1G12411;Note=protein_coding_gene;Name=AT1G12411
Chr1	TAIR10	gene	4226362	4229138	.	-	.	ID=AT1G12420;Note=protein_coding_gene;Name=AT1G12420
Chr1	TAIR10	gene	4231027	4231146	.	-	.	ID=AT1G12423;Note=protein_coding_gene;Name=AT1G12423
Chr1	TAIR10	gene	4233873	4238764	.	-	.	ID=AT1G12430;Note=protein_coding_gene;Name=AT1G12430
Chr1	TAIR10	gene	4241592	4243008	.	-	.	ID=AT1G12440;Note=protein_coding_gene;Name=AT1G12440
Chr1	TAIR10	gene	4244308	4245993	.	+	.	ID=AT1G12450;Note=protein_coding_gene;Name=AT1G12450
Chr1	TAIR10	gene	4246109	4246291	.	-	.	ID=AT1G12451;Note=protein_coding_gene;Name=AT1G12451
Chr1	TAIR10	gene	4247249	4250630	.	+	.	ID=AT1G12460;Note=protein_coding_gene;Name=AT1G12460
Chr1	TAIR10	gene	4251032	4257392	.	+	.	ID=AT1G12470;Note=protein_coding_gene;Name=AT1G12470
Chr1	TAIR10	gene	4257268	4259300	.	-	.	ID=AT1G12480;Note=protein_coding_gene;Name=AT1G12480
Chr1	TAIR10	gene	4260783	4261869	.	+	.	ID=AT1G12490;Note=protein_coding_gene;Name=AT1G12490
Chr1	TAIR10	gene	4263150	4265044	.	-	.	ID=AT1G12500;Note=protein_coding_gene;Name=AT1G12500
Chr1	TAIR10	gene	4267106	4268926	.	-	.	ID=AT1G12520;Note=protein_coding_gene;Name=AT1G12520
Chr1	TAIR10	gene	4268986	4270787	.	-	.	ID=AT1G12530;Note=protein_coding_gene;Name=AT1G12530
Chr1	TAIR10	gene	4272960	4274206	.	+	.	ID=AT1G12540;Note=protein_coding_gene;Name=AT1G12540
Chr1	TAIR10	gene	4274594	4275981	.	+	.	ID=AT1G12550;Note=protein_coding_gene;Name=AT1G12550
Chr1	TAIR10	gene	4276519	4277899	.	+	.	ID=AT1G12560;Note=protein_coding_gene;Name=AT1G12560
Chr1	TAIR10	gene	4277993	4280862	.	-	.	ID=AT1G12570;Note=protein_coding_gene;Name=AT1G12570
Chr1	TAIR10	gene	4282899	4285829	.	+	.	ID=AT1G12580;Note=protein_coding_gene;Name=AT1G12580
Chr1	TAIR10	gene	4286204	4288878	.	-	.	ID=AT1G12600;Note=protein_coding_gene;Name=AT1G12600
Chr1	TAIR10	gene	4289944	4291017	.	-	.	ID=AT1G12610;Note=protein_coding_gene;Name=AT1G12610
Chr1	TAIR10	gene	4294594	4297084	.	-	.	ID=AT1G12620;Note=protein_coding_gene;Name=AT1G12620
Chr1	TAIR10	gene	4298889	4299475	.	+	.	ID=AT1G12630;Note=protein_coding_gene;Name=AT1G12630
Chr1	TAIR10	gene	4303312	4305798	.	-	.	ID=AT1G12640;Note=protein_coding_gene;Name=AT1G12640
Chr1	TAIR10	gene	4305933	4308005	.	+	.	ID=AT1G12650;Note=protein_coding_gene;Name=AT1G12650
Chr1	TAIR10	gene	4308943	4309583	.	+	.	ID=AT1G12660;Note=protein_coding_gene;Name=AT1G12660
Chr1	TAIR10	gene	4310969	4311457	.	+	.	ID=AT1G12663;Note=protein_coding_gene;Name=AT1G12663
Chr1	TAIR10	gene	4312331	4312935	.	+	.	ID=AT1G12665;Note=protein_coding_gene;Name=AT1G12665
Chr1	TAIR10	gene	4318309	4319090	.	+	.	ID=AT1G12672;Note=protein_coding_gene;Name=AT1G12672
Chr1	TAIR10	gene	4319886	4322945	.	-	.	ID=AT1G12680;Note=protein_coding_gene;Name=AT1G12680
Chr1	TAIR10	gene	4323556	4326333	.	-	.	ID=AT1G12700;Note=protein_coding_gene;Name=AT1G12700
Chr1	TAIR10	gene	4326739	4328481	.	-	.	ID=AT1G12710;Note=protein_coding_gene;Name=AT1G12710
Chr1	TAIR10	gene	4334615	4337844	.	+	.	ID=AT1G12730;Note=protein_coding_gene;Name=AT1G12730
Chr1	TAIR10	gene	4342282	4344857	.	+	.	ID=AT1G12740;Note=protein_coding_gene;Name=AT1G12740
Chr1	TAIR10	gene	4344985	4348328	.	-	.	ID=AT1G12750;Note=protein_coding_gene;Name=AT1G12750
Chr1	TAIR10	gene	4348498	4350867	.	+	.	ID=AT1G12760;Note=protein_coding_gene;Name=AT1G12760
Chr1	TAIR10	gene	4351064	4353685	.	+	.	ID=AT1G12770;Note=protein_coding_gene;Name=AT1G12770
Chr1	TAIR10	gene	4353906	4355929	.	+	.	ID=AT1G12775;Note=protein_coding_gene;Name=AT1G12775
Chr1	TAIR10	gene	4355926	4358328	.	-	.	ID=AT1G12780;Note=protein_coding_gene;Name=AT1G12780
Chr1	TAIR10	gene	4359151	4361272	.	-	.	ID=AT1G12790;Note=protein_coding_gene;Name=AT1G12790
Chr1	TAIR10	gene	4361551	4365331	.	-	.	ID=AT1G12800;Note=protein_coding_gene;Name=AT1G12800
Chr1	TAIR10	gene	4366597	4367119	.	+	.	ID=AT1G12805;Note=protein_coding_gene;Name=AT1G12805
Chr1	TAIR10	gene	4367256	4368822	.	+	.	ID=AT1G12810;Note=protein_coding_gene;Name=AT1G12810
Chr1	TAIR10	gene	4368760	4371293	.	-	.	ID=AT1G12820;Note=protein_coding_gene;Name=AT1G12820
Chr1	TAIR10	gene	4374250	4375170	.	-	.	ID=AT1G12830;Note=protein_coding_gene;Name=AT1G12830
Chr1	TAIR10	gene	4375515	4378514	.	+	.	ID=AT1G12840;Note=protein_coding_gene;Name=AT1G12840
Chr1	TAIR10	gene	4378939	4379516	.	-	.	ID=AT1G12845;Note=protein_coding_gene;Name=AT1G12845
Chr1	TAIR10	gene	4379707	4381612	.	-	.	ID=AT1G12850;Note=protein_coding_gene;Name=AT1G12850
Chr1	TAIR10	gene	4382160	4383611	.	+	.	ID=AT1G12855;Note=protein_coding_gene;Name=AT1G12855
Chr1	TAIR10	gene	4384353	4386610	.	+	.	ID=AT1G12860;Note=protein_coding_gene;Name=AT1G12860
Chr1	TAIR10	gene	4387129	4389110	.	-	.	ID=AT1G12870;Note=protein_coding_gene;Name=AT1G12870
Chr1	TAIR10	gene	4389751	4391151	.	+	.	ID=AT1G12880;Note=protein_coding_gene;Name=AT1G12880
Chr1	TAIR10	gene	4391734	4392393	.	+	.	ID=AT1G12890;Note=protein_coding_gene;Name=AT1G12890
Chr1	TAIR10	gene	4392450	4394400	.	-	.	ID=AT1G12900;Note=protein_coding_gene;Name=AT1G12900
Chr1	TAIR10	gene	4394897	4396291	.	-	.	ID=AT1G12910;Note=protein_coding_gene;Name=AT1G12910
Chr1	TAIR10	gene	4396348	4398193	.	-	.	ID=AT1G12920;Note=protein_coding_gene;Name=AT1G12920
Chr1	TAIR10	gene	4398375	4405605	.	-	.	ID=AT1G12930;Note=protein_coding_gene;Name=AT1G12930
Chr1	TAIR10	gene	4412887	4413057	.	+	.	ID=AT1G12938;Note=protein_coding_gene;Name=AT1G12938
Chr1	TAIR10	gene	4416405	4418590	.	+	.	ID=AT1G12940;Note=protein_coding_gene;Name=AT1G12940
Chr1	TAIR10	gene	4419770	4422638	.	+	.	ID=AT1G12950;Note=protein_coding_gene;Name=AT1G12950
Chr1	TAIR10	gene	4422707	4423155	.	-	.	ID=AT1G12960;Note=protein_coding_gene;Name=AT1G12960
Chr1	TAIR10	gene	4423640	4425789	.	+	.	ID=AT1G12970;Note=protein_coding_gene;Name=AT1G12970
Chr1	TAIR10	gene	4429718	4430965	.	+	.	ID=AT1G12980;Note=protein_coding_gene;Name=AT1G12980
Chr1	TAIR10	gene	4433640	4436075	.	+	.	ID=AT1G12990;Note=protein_coding_gene;Name=AT1G12990
Chr1	TAIR10	gene	4436105	4439476	.	-	.	ID=AT1G13000;Note=protein_coding_gene;Name=AT1G13000
Chr1	TAIR10	gene	4440544	4443684	.	-	.	ID=AT1G13020;Note=protein_coding_gene;Name=AT1G13020
Chr1	TAIR10	gene	4444043	4447406	.	-	.	ID=AT1G13030;Note=protein_coding_gene;Name=AT1G13030
Chr1	TAIR10	gene	4447647	4449200	.	+	.	ID=AT1G13040;Note=protein_coding_gene;Name=AT1G13040
Chr1	TAIR10	gene	4450238	4451742	.	+	.	ID=AT1G13050;Note=protein_coding_gene;Name=AT1G13050
Chr1	TAIR10	gene	4452212	4454876	.	+	.	ID=AT1G13060;Note=protein_coding_gene;Name=AT1G13060
Chr1	TAIR10	gene	4459166	4460940	.	+	.	ID=AT1G13080;Note=protein_coding_gene;Name=AT1G13080
Chr1	TAIR10	gene	4461806	4463543	.	+	.	ID=AT1G13090;Note=protein_coding_gene;Name=AT1G13090
Chr1	TAIR10	gene	4463924	4465538	.	+	.	ID=AT1G13100;Note=protein_coding_gene;Name=AT1G13100
Chr1	TAIR10	gene	4467220	4469033	.	+	.	ID=AT1G13110;Note=protein_coding_gene;Name=AT1G13110
Chr1	TAIR10	gene	4469181	4473213	.	-	.	ID=AT1G13120;Note=protein_coding_gene;Name=AT1G13120
Chr1	TAIR10	gene	4474720	4477941	.	+	.	ID=AT1G13130;Note=protein_coding_gene;Name=AT1G13130
Chr1	TAIR10	gene	4478491	4480327	.	-	.	ID=AT1G13140;Note=protein_coding_gene;Name=AT1G13140
Chr1	TAIR10	gene	4481875	4483696	.	-	.	ID=AT1G13150;Note=protein_coding_gene;Name=AT1G13150
Chr1	TAIR10	gene	4484584	4488577	.	+	.	ID=AT1G13160;Note=protein_coding_gene;Name=AT1G13160
Chr1	TAIR10	gene	4488533	4492587	.	-	.	ID=AT1G13170;Note=protein_coding_gene;Name=AT1G13170
Chr1	TAIR10	gene	4495028	4498469	.	+	.	ID=AT1G13180;Note=protein_coding_gene;Name=AT1G13180
Chr1	TAIR10	gene	4498881	4501613	.	+	.	ID=AT1G13190;Note=protein_coding_gene;Name=AT1G13190
Chr1	TAIR10	gene	4501581	4503591	.	-	.	ID=AT1G13195;Note=protein_coding_gene;Name=AT1G13195
Chr1	TAIR10	gene	4507221	4508528	.	-	.	ID=AT1G13200;Note=protein_coding_gene;Name=AT1G13200
Chr1	TAIR10	gene	4508963	4513938	.	-	.	ID=AT1G13210;Note=protein_coding_gene;Name=AT1G13210
Chr1	TAIR10	gene	4515606	4520284	.	+	.	ID=AT1G13220;Note=protein_coding_gene;Name=AT1G13220
Chr1	TAIR10	gene	4520631	4522544	.	+	.	ID=AT1G13230;Note=protein_coding_gene;Name=AT1G13230
Chr1	TAIR10	gene	4525486	4526064	.	-	.	ID=AT1G13245;Note=protein_coding_gene;Name=AT1G13245
Chr1	TAIR10	gene	4528623	4530063	.	-	.	ID=AT1G13250;Note=protein_coding_gene;Name=AT1G13250
Chr1	TAIR10	gene	4542168	4543742	.	+	.	ID=AT1G13260;Note=protein_coding_gene;Name=AT1G13260
Chr1	TAIR10	gene	4544953	4547312	.	+	.	ID=AT1G13270;Note=protein_coding_gene;Name=AT1G13270
Chr1	TAIR10	gene	4547454	4548875	.	+	.	ID=AT1G13280;Note=protein_coding_gene;Name=AT1G13280
Chr1	TAIR10	gene	4550153	4551620	.	-	.	ID=AT1G13290;Note=protein_coding_gene;Name=AT1G13290
Chr1	TAIR10	gene	4556892	4558708	.	+	.	ID=AT1G13300;Note=protein_coding_gene;Name=AT1G13300
Chr1	TAIR10	gene	4561068	4563061	.	-	.	ID=AT1G13310;Note=protein_coding_gene;Name=AT1G13310
Chr1	TAIR10	gene	4563471	4567807	.	-	.	ID=AT1G13320;Note=protein_coding_gene;Name=AT1G13320
Chr1	TAIR10	gene	4567935	4570598	.	+	.	ID=AT1G13330;Note=protein_coding_gene;Name=AT1G13330
Chr1	TAIR10	gene	4569448	4571118	.	-	.	ID=AT1G13340;Note=protein_coding_gene;Name=AT1G13340
Chr1	TAIR10	gene	4572419	4576632	.	-	.	ID=AT1G13350;Note=protein_coding_gene;Name=AT1G13350
Chr1	TAIR10	gene	4576873	4577967	.	-	.	ID=AT1G13360;Note=protein_coding_gene;Name=AT1G13360
Chr1	TAIR10	gene	4587780	4588613	.	-	.	ID=AT1G13370;Note=protein_coding_gene;Name=AT1G13370
Chr1	TAIR10	gene	4589071	4590423	.	-	.	ID=AT1G13380;Note=protein_coding_gene;Name=AT1G13380
Chr1	TAIR10	gene	4592481	4594391	.	-	.	ID=AT1G13390;Note=protein_coding_gene;Name=AT1G13390
Chr1	TAIR10	gene	4597627	4598911	.	+	.	ID=AT1G13400;Note=protein_coding_gene;Name=AT1G13400
Chr1	TAIR10	gene	4601261	4603298	.	+	.	ID=AT1G13410;Note=protein_coding_gene;Name=AT1G13410
Chr1	TAIR10	gene	4604841	4606053	.	+	.	ID=AT1G13420;Note=protein_coding_gene;Name=AT1G13420
Chr1	TAIR10	gene	4606500	4607747	.	+	.	ID=AT1G13430;Note=protein_coding_gene;Name=AT1G13430
Chr1	TAIR10	gene	4608196	4610647	.	-	.	ID=AT1G13440;Note=protein_coding_gene;Name=AT1G13440
Chr1	TAIR10	gene	4612731	4615353	.	-	.	ID=AT1G13450;Note=protein_coding_gene;Name=AT1G13450
Chr1	TAIR10	gene	4615813	4618329	.	+	.	ID=AT1G13460;Note=protein_coding_gene;Name=AT1G13460
Chr1	TAIR10	gene	4620228	4621580	.	-	.	ID=AT1G13470;Note=protein_coding_gene;Name=AT1G13470
Chr1	TAIR10	gene	4622634	4624070	.	-	.	ID=AT1G13480;Note=protein_coding_gene;Name=AT1G13480
Chr1	TAIR10	gene	4624171	4624344	.	-	.	ID=AT1G13485;Note=protein_coding_gene;Name=AT1G13485
Chr1	TAIR10	gene	4624715	4626064	.	-	.	ID=AT1G13490;Note=protein_coding_gene;Name=AT1G13490
Chr1	TAIR10	gene	4627789	4629169	.	-	.	ID=AT1G13500;Note=protein_coding_gene;Name=AT1G13500
Chr1	TAIR10	gene	4629203	4630821	.	-	.	ID=AT1G13510;Note=protein_coding_gene;Name=AT1G13510
Chr1	TAIR10	gene	4631778	4633248	.	-	.	ID=AT1G13520;Note=protein_coding_gene;Name=AT1G13520
Chr1	TAIR10	gene	4633740	4635129	.	-	.	ID=AT1G13530;Note=protein_coding_gene;Name=AT1G13530
Chr1	TAIR10	gene	4635463	4636805	.	-	.	ID=AT1G13540;Note=protein_coding_gene;Name=AT1G13540
Chr1	TAIR10	gene	4636984	4638330	.	-	.	ID=AT1G13550;Note=protein_coding_gene;Name=AT1G13550
Chr1	TAIR10	gene	4638514	4642104	.	-	.	ID=AT1G13560;Note=protein_coding_gene;Name=AT1G13560
Chr1	TAIR10	gene	4642346	4644422	.	-	.	ID=AT1G13570;Note=protein_coding_gene;Name=AT1G13570
Chr1	TAIR10	gene	4644521	4647007	.	-	.	ID=AT1G13580;Note=protein_coding_gene;Name=AT1G13580
Chr1	TAIR10	gene	4647949	4648740	.	+	.	ID=AT1G13590;Note=protein_coding_gene;Name=AT1G13590
Chr1	TAIR10	gene	4650787	4651469	.	-	.	ID=AT1G13600;Note=protein_coding_gene;Name=AT1G13600
Chr1	TAIR10	gene	4658538	4659106	.	+	.	ID=AT1G13605;Note=protein_coding_gene;Name=AT1G13605
Chr1	TAIR10	gene	4660778	4661218	.	+	.	ID=AT1G13607;Note=protein_coding_gene;Name=AT1G13607
Chr1	TAIR10	gene	4661682	4662029	.	+	.	ID=AT1G13608;Note=protein_coding_gene;Name=AT1G13608
Chr1	TAIR10	gene	4662721	4663219	.	+	.	ID=AT1G13609;Note=protein_coding_gene;Name=AT1G13609
Chr1	TAIR10	gene	4663831	4666031	.	-	.	ID=AT1G13610;Note=protein_coding_gene;Name=AT1G13610
Chr1	TAIR10	gene	4668443	4669471	.	+	.	ID=AT1G13620;Note=protein_coding_gene;Name=AT1G13620
Chr1	TAIR10	gene	4669784	4672957	.	-	.	ID=AT1G13630;Note=protein_coding_gene;Name=AT1G13630
Chr1	TAIR10	gene	4674152	4676170	.	+	.	ID=AT1G13635;Note=protein_coding_gene;Name=AT1G13635
Chr1	TAIR10	gene	4677027	4679812	.	-	.	ID=AT1G13640;Note=protein_coding_gene;Name=AT1G13640
Chr1	TAIR10	gene	4680432	4682196	.	-	.	ID=AT1G13650;Note=protein_coding_gene;Name=AT1G13650
Chr1	TAIR10	gene	4688156	4688966	.	+	.	ID=AT1G13670;Note=protein_coding_gene;Name=AT1G13670
Chr1	TAIR10	gene	4690409	4692841	.	+	.	ID=AT1G13680;Note=protein_coding_gene;Name=AT1G13680
Chr1	TAIR10	gene	4693289	4694410	.	+	.	ID=AT1G13690;Note=protein_coding_gene;Name=AT1G13690
Chr1	TAIR10	gene	4694372	4696023	.	-	.	ID=AT1G13700;Note=protein_coding_gene;Name=AT1G13700
Chr1	TAIR10	gene	4702725	4704657	.	-	.	ID=AT1G13710;Note=protein_coding_gene;Name=AT1G13710
Chr1	TAIR10	gene	4709824	4712550	.	+	.	ID=AT1G13730;Note=protein_coding_gene;Name=AT1G13730
Chr1	TAIR10	gene	4713674	4715407	.	+	.	ID=AT1G13740;Note=protein_coding_gene;Name=AT1G13740
Chr1	TAIR10	gene	4715394	4718235	.	-	.	ID=AT1G13750;Note=protein_coding_gene;Name=AT1G13750
Chr1	TAIR10	gene	4718673	4719354	.	-	.	ID=AT1G13755;Note=protein_coding_gene;Name=AT1G13755
Chr1	TAIR10	gene	4720243	4721342	.	-	.	ID=AT1G13760;Note=protein_coding_gene;Name=AT1G13760
Chr1	TAIR10	gene	4721695	4724510	.	+	.	ID=AT1G13770;Note=protein_coding_gene;Name=AT1G13770
Chr1	TAIR10	gene	4724608	4726499	.	+	.	ID=AT1G13780;Note=protein_coding_gene;Name=AT1G13780
Chr1	TAIR10	gene	4727438	4730425	.	+	.	ID=AT1G13790;Note=protein_coding_gene;Name=AT1G13790
Chr1	TAIR10	gene	4731056	4733707	.	-	.	ID=AT1G13800;Note=protein_coding_gene;Name=AT1G13800
Chr1	TAIR10	gene	4734036	4735389	.	+	.	ID=AT1G13810;Note=protein_coding_gene;Name=AT1G13810
Chr1	TAIR10	gene	4735547	4737808	.	+	.	ID=AT1G13820;Note=protein_coding_gene;Name=AT1G13820
Chr1	TAIR10	gene	4739873	4741038	.	-	.	ID=AT1G13830;Note=protein_coding_gene;Name=AT1G13830
Chr1	TAIR10	gene	4743205	4746956	.	-	.	ID=AT1G13860;Note=protein_coding_gene;Name=AT1G13860
Chr1	TAIR10	gene	4747265	4748642	.	-	.	ID=AT1G13870;Note=protein_coding_gene;Name=AT1G13870
Chr1	TAIR10	gene	4748873	4751212	.	+	.	ID=AT1G13880;Note=protein_coding_gene;Name=AT1G13880
Chr1	TAIR10	gene	4751581	4752844	.	+	.	ID=AT1G13890;Note=protein_coding_gene;Name=AT1G13890
Chr1	TAIR10	gene	4753145	4755580	.	-	.	ID=AT1G13900;Note=protein_coding_gene;Name=AT1G13900
Chr1	TAIR10	gene	4755784	4757991	.	+	.	ID=AT1G13910;Note=protein_coding_gene;Name=AT1G13910
Chr1	TAIR10	gene	4758188	4759754	.	+	.	ID=AT1G13920;Note=protein_coding_gene;Name=AT1G13920
Chr1	TAIR10	gene	4761012	4762666	.	+	.	ID=AT1G13930;Note=protein_coding_gene;Name=AT1G13930
Chr1	TAIR10	gene	4762703	4766749	.	-	.	ID=AT1G13940;Note=protein_coding_gene;Name=AT1G13940
Chr1	TAIR10	gene	4773576	4774867	.	+	.	ID=AT1G13950;Note=protein_coding_gene;Name=AT1G13950
Chr1	TAIR10	gene	4776463	4779400	.	+	.	ID=AT1G13960;Note=protein_coding_gene;Name=AT1G13960
Chr1	TAIR10	gene	4779523	4782542	.	-	.	ID=AT1G13970;Note=protein_coding_gene;Name=AT1G13970
Chr1	TAIR10	gene	4788463	4794654	.	+	.	ID=AT1G13980;Note=protein_coding_gene;Name=AT1G13980
Chr1	TAIR10	gene	4794756	4796597	.	+	.	ID=AT1G13990;Note=protein_coding_gene;Name=AT1G13990
Chr1	TAIR10	gene	4797358	4800283	.	+	.	ID=AT1G14000;Note=protein_coding_gene;Name=AT1G14000
Chr1	TAIR10	gene	4800169	4801850	.	-	.	ID=AT1G14010;Note=protein_coding_gene;Name=AT1G14010
Chr1	TAIR10	gene	4802720	4805375	.	+	.	ID=AT1G14020;Note=protein_coding_gene;Name=AT1G14020
Chr1	TAIR10	gene	4805306	4807517	.	-	.	ID=AT1G14030;Note=protein_coding_gene;Name=AT1G14030
Chr1	TAIR10	gene	4810488	4814543	.	+	.	ID=AT1G14040;Note=protein_coding_gene;Name=AT1G14040
Chr1	TAIR10	gene	4815683	4815988	.	-	.	ID=AT1G14048;Note=protein_coding_gene;Name=AT1G14048
Chr1	TAIR10	gene	4817144	4818020	.	-	.	ID=AT1G14060;Note=protein_coding_gene;Name=AT1G14060
Chr1	TAIR10	gene	4818548	4820150	.	+	.	ID=AT1G14070;Note=protein_coding_gene;Name=AT1G14070
Chr1	TAIR10	gene	4822528	4824414	.	+	.	ID=AT1G14080;Note=protein_coding_gene;Name=AT1G14080
Chr1	TAIR10	gene	4827961	4829587	.	+	.	ID=AT1G14100;Note=protein_coding_gene;Name=AT1G14100
Chr1	TAIR10	gene	4830297	4831915	.	+	.	ID=AT1G14110;Note=protein_coding_gene;Name=AT1G14110
Chr1	TAIR10	gene	4833518	4835089	.	-	.	ID=AT1G14120;Note=protein_coding_gene;Name=AT1G14120
Chr1	TAIR10	gene	4835724	4837616	.	-	.	ID=AT1G14130;Note=protein_coding_gene;Name=AT1G14130
Chr1	TAIR10	gene	4837927	4839633	.	-	.	ID=AT1G14140;Note=protein_coding_gene;Name=AT1G14140
Chr1	TAIR10	gene	4839853	4840751	.	+	.	ID=AT1G14150;Note=protein_coding_gene;Name=AT1G14150
Chr1	TAIR10	gene	4840697	4841848	.	-	.	ID=AT1G14160;Note=protein_coding_gene;Name=AT1G14160
Chr1	TAIR10	gene	4843234	4845847	.	-	.	ID=AT1G14170;Note=protein_coding_gene;Name=AT1G14170
Chr1	TAIR10	gene	4847162	4849207	.	+	.	ID=AT1G14180;Note=protein_coding_gene;Name=AT1G14180
Chr1	TAIR10	gene	4850274	4852096	.	+	.	ID=AT1G14185;Note=protein_coding_gene;Name=AT1G14185
Chr1	TAIR10	gene	4852802	4854307	.	+	.	ID=AT1G14190;Note=protein_coding_gene;Name=AT1G14190
Chr1	TAIR10	gene	4854384	4855200	.	-	.	ID=AT1G14200;Note=protein_coding_gene;Name=AT1G14200
Chr1	TAIR10	gene	4855533	4856930	.	+	.	ID=AT1G14205;Note=protein_coding_gene;Name=AT1G14205
Chr1	TAIR10	gene	4856778	4857964	.	-	.	ID=AT1G14210;Note=protein_coding_gene;Name=AT1G14210
Chr1	TAIR10	gene	4858642	4859601	.	-	.	ID=AT1G14220;Note=protein_coding_gene;Name=AT1G14220
Chr1	TAIR10	gene	4860515	4860649	.	-	.	ID=AT1G14225;Note=protein_coding_gene;Name=AT1G14225
Chr1	TAIR10	gene	4861266	4864094	.	+	.	ID=AT1G14230;Note=protein_coding_gene;Name=AT1G14230
Chr1	TAIR10	gene	4864902	4868000	.	+	.	ID=AT1G14240;Note=protein_coding_gene;Name=AT1G14240
Chr1	TAIR10	gene	4868452	4871488	.	+	.	ID=AT1G14250;Note=protein_coding_gene;Name=AT1G14250
Chr1	TAIR10	gene	4872856	4874907	.	+	.	ID=AT1G14260;Note=protein_coding_gene;Name=AT1G14260
Chr1	TAIR10	gene	4874875	4877248	.	-	.	ID=AT1G14270;Note=protein_coding_gene;Name=AT1G14270
Chr1	TAIR10	gene	4877627	4879149	.	+	.	ID=AT1G14280;Note=protein_coding_gene;Name=AT1G14280
Chr1	TAIR10	gene	4880051	4881964	.	-	.	ID=AT1G14290;Note=protein_coding_gene;Name=AT1G14290
Chr1	TAIR10	gene	4882376	4884791	.	-	.	ID=AT1G14300;Note=protein_coding_gene;Name=AT1G14300
Chr1	TAIR10	gene	4885044	4886793	.	+	.	ID=AT1G14310;Note=protein_coding_gene;Name=AT1G14310
Chr1	TAIR10	gene	4886768	4887933	.	-	.	ID=AT1G14315;Note=protein_coding_gene;Name=AT1G14315
Chr1	TAIR10	gene	4888214	4889661	.	+	.	ID=AT1G14320;Note=protein_coding_gene;Name=AT1G14320
Chr1	TAIR10	gene	4890118	4892251	.	-	.	ID=AT1G14330;Note=protein_coding_gene;Name=AT1G14330
Chr1	TAIR10	gene	4897346	4898961	.	+	.	ID=AT1G14340;Note=protein_coding_gene;Name=AT1G14340
Chr1	TAIR10	gene	4899145	4899979	.	+	.	ID=AT1G14345;Note=protein_coding_gene;Name=AT1G14345
Chr1	TAIR10	gene	4907953	4911168	.	+	.	ID=AT1G14350;Note=protein_coding_gene;Name=AT1G14350
Chr1	TAIR10	gene	4911093	4913152	.	-	.	ID=AT1G14360;Note=protein_coding_gene;Name=AT1G14360
Chr1	TAIR10	gene	4915576	4918138	.	+	.	ID=AT1G14370;Note=protein_coding_gene;Name=AT1G14370
Chr1	TAIR10	gene	4918010	4921596	.	-	.	ID=AT1G14380;Note=protein_coding_gene;Name=AT1G14380
Chr1	TAIR10	gene	4924277	4926794	.	+	.	ID=AT1G14390;Note=protein_coding_gene;Name=AT1G14390
Chr1	TAIR10	gene	4927011	4928690	.	-	.	ID=AT1G14400;Note=protein_coding_gene;Name=AT1G14400
Chr1	TAIR10	gene	4929123	4930904	.	-	.	ID=AT1G14410;Note=protein_coding_gene;Name=AT1G14410
Chr1	TAIR10	gene	4931566	4933515	.	-	.	ID=AT1G14420;Note=protein_coding_gene;Name=AT1G14420
Chr1	TAIR10	gene	4934120	4936100	.	+	.	ID=AT1G14430;Note=protein_coding_gene;Name=AT1G14430
Chr1	TAIR10	gene	4938824	4940903	.	-	.	ID=AT1G14440;Note=protein_coding_gene;Name=AT1G14440
Chr1	TAIR10	gene	4946218	4947576	.	-	.	ID=AT1G14450;Note=protein_coding_gene;Name=AT1G14450
Chr1	TAIR10	gene	4947819	4948400	.	-	.	ID=AT1G14455;Note=protein_coding_gene;Name=AT1G14455
Chr1	TAIR10	gene	4948748	4952927	.	-	.	ID=AT1G14460;Note=protein_coding_gene;Name=AT1G14460
Chr1	TAIR10	gene	4954080	4955702	.	+	.	ID=AT1G14470;Note=protein_coding_gene;Name=AT1G14470
Chr1	TAIR10	gene	4956257	4958076	.	+	.	ID=AT1G14480;Note=protein_coding_gene;Name=AT1G14480
Chr1	TAIR10	gene	4958514	4959325	.	-	.	ID=AT1G14490;Note=protein_coding_gene;Name=AT1G14490
Chr1	TAIR10	gene	4960375	4961780	.	+	.	ID=AT1G14500;Note=protein_coding_gene;Name=AT1G14500
Chr1	TAIR10	gene	4961886	4964428	.	-	.	ID=AT1G14510;Note=protein_coding_gene;Name=AT1G14510
Chr1	TAIR10	gene	4968142	4970311	.	-	.	ID=AT1G14520;Note=protein_coding_gene;Name=AT1G14520
Chr1	TAIR10	gene	4970858	4973726	.	-	.	ID=AT1G14530;Note=protein_coding_gene;Name=AT1G14530
Chr1	TAIR10	gene	4974067	4975705	.	-	.	ID=AT1G14540;Note=protein_coding_gene;Name=AT1G14540
Chr1	TAIR10	gene	4978794	4978907	.	-	.	ID=AT1G14549;Note=protein_coding_gene;Name=AT1G14549
Chr1	TAIR10	gene	4979028	4980324	.	+	.	ID=AT1G14550;Note=protein_coding_gene;Name=AT1G14550
Chr1	TAIR10	gene	4980672	4983284	.	+	.	ID=AT1G14560;Note=protein_coding_gene;Name=AT1G14560
Chr1	TAIR10	gene	4983535	4987375	.	+	.	ID=AT1G14570;Note=protein_coding_gene;Name=AT1G14570
Chr1	TAIR10	gene	4989562	4992732	.	+	.	ID=AT1G14580;Note=protein_coding_gene;Name=AT1G14580
Chr1	TAIR10	gene	4998816	5000643	.	-	.	ID=AT1G14590;Note=protein_coding_gene;Name=AT1G14590
Chr1	TAIR10	gene	5001011	5003370	.	-	.	ID=AT1G14600;Note=protein_coding_gene;Name=AT1G14600
Chr1	TAIR10	gene	5008244	5014533	.	-	.	ID=AT1G14610;Note=protein_coding_gene;Name=AT1G14610
Chr1	TAIR10	gene	5014753	5016604	.	-	.	ID=AT1G14620;Note=protein_coding_gene;Name=AT1G14620
Chr1	TAIR10	gene	5019955	5021537	.	+	.	ID=AT1G14630;Note=protein_coding_gene;Name=AT1G14630
Chr1	TAIR10	gene	5023656	5025955	.	+	.	ID=AT1G14640;Note=protein_coding_gene;Name=AT1G14640
Chr1	TAIR10	gene	5026364	5026585	.	+	.	ID=AT1G14642;Note=protein_coding_gene;Name=AT1G14642
Chr1	TAIR10	gene	5027662	5031779	.	+	.	ID=AT1G14650;Note=protein_coding_gene;Name=AT1G14650
Chr1	TAIR10	gene	5031950	5036477	.	-	.	ID=AT1G14660;Note=protein_coding_gene;Name=AT1G14660
Chr1	TAIR10	gene	5037612	5040528	.	+	.	ID=AT1G14670;Note=protein_coding_gene;Name=AT1G14670
Chr1	TAIR10	gene	5040861	5041733	.	+	.	ID=AT1G14680;Note=protein_coding_gene;Name=AT1G14680
Chr1	TAIR10	gene	5042323	5044294	.	+	.	ID=AT1G14685;Note=protein_coding_gene;Name=AT1G14685
Chr1	TAIR10	gene	5045781	5046800	.	-	.	ID=AT1G14686;Note=protein_coding_gene;Name=AT1G14686
Chr1	TAIR10	gene	5047803	5048612	.	+	.	ID=AT1G14687;Note=protein_coding_gene;Name=AT1G14687
Chr1	TAIR10	gene	5049526	5050983	.	-	.	ID=AT1G14688;Note=protein_coding_gene;Name=AT1G14688
Chr1	TAIR10	gene	5051760	5055252	.	-	.	ID=AT1G14690;Note=protein_coding_gene;Name=AT1G14690
Chr1	TAIR10	gene	5058680	5061136	.	+	.	ID=AT1G14700;Note=protein_coding_gene;Name=AT1G14700
Chr1	TAIR10	gene	5061866	5065178	.	-	.	ID=AT1G14710;Note=protein_coding_gene;Name=AT1G14710
Chr1	TAIR10	gene	5066636	5068645	.	-	.	ID=AT1G14720;Note=protein_coding_gene;Name=AT1G14720
Chr1	TAIR10	gene	5073105	5074779	.	+	.	ID=AT1G14730;Note=protein_coding_gene;Name=AT1G14730
Chr1	TAIR10	gene	5075213	5077791	.	-	.	ID=AT1G14740;Note=protein_coding_gene;Name=AT1G14740
Chr1	TAIR10	gene	5079407	5082520	.	-	.	ID=AT1G14750;Note=protein_coding_gene;Name=AT1G14750
Chr1	TAIR10	gene	5083742	5084342	.	+	.	ID=AT1G14755;Note=protein_coding_gene;Name=AT1G14755
Chr1	TAIR10	gene	5084352	5085213	.	-	.	ID=AT1G14760;Note=protein_coding_gene;Name=AT1G14760
Chr1	TAIR10	gene	5086626	5088846	.	-	.	ID=AT1G14770;Note=protein_coding_gene;Name=AT1G14770
Chr1	TAIR10	gene	5090990	5094152	.	+	.	ID=AT1G14780;Note=protein_coding_gene;Name=AT1G14780
Chr1	TAIR10	gene	5093961	5098032	.	-	.	ID=AT1G14790;Note=protein_coding_gene;Name=AT1G14790
Chr1	TAIR10	gene	5099572	5102558	.	+	.	ID=AT1G14800;Note=protein_coding_gene;Name=AT1G14800
Chr1	TAIR10	gene	5102424	5104695	.	-	.	ID=AT1G14810;Note=protein_coding_gene;Name=AT1G14810
Chr1	TAIR10	gene	5105018	5106954	.	-	.	ID=AT1G14820;Note=protein_coding_gene;Name=AT1G14820
Chr1	TAIR10	gene	5107421	5111670	.	-	.	ID=AT1G14830;Note=protein_coding_gene;Name=AT1G14830
Chr1	TAIR10	gene	5111955	5115497	.	-	.	ID=AT1G14840;Note=protein_coding_gene;Name=AT1G14840
Chr1	TAIR10	gene	5116696	5123259	.	-	.	ID=AT1G14850;Note=protein_coding_gene;Name=AT1G14850
Chr1	TAIR10	gene	5124742	5126151	.	+	.	ID=AT1G14860;Note=protein_coding_gene;Name=AT1G14860
Chr1	TAIR10	gene	5128375	5129523	.	-	.	ID=AT1G14870;Note=protein_coding_gene;Name=AT1G14870
Chr1	TAIR10	gene	5132535	5133716	.	-	.	ID=AT1G14880;Note=protein_coding_gene;Name=AT1G14880
Chr1	TAIR10	gene	5137014	5137957	.	+	.	ID=AT1G14890;Note=protein_coding_gene;Name=AT1G14890
Chr1	TAIR10	gene	5138334	5139432	.	-	.	ID=AT1G14900;Note=protein_coding_gene;Name=AT1G14900
Chr1	TAIR10	gene	5139712	5143689	.	-	.	ID=AT1G14910;Note=protein_coding_gene;Name=AT1G14910
Chr1	TAIR10	gene	5149226	5151354	.	+	.	ID=AT1G14920;Note=protein_coding_gene;Name=AT1G14920
Chr1	TAIR10	gene	5152263	5153084	.	-	.	ID=AT1G14930;Note=protein_coding_gene;Name=AT1G14930
Chr1	TAIR10	gene	5154537	5155564	.	-	.	ID=AT1G14940;Note=protein_coding_gene;Name=AT1G14940
Chr1	TAIR10	gene	5157336	5158269	.	-	.	ID=AT1G14950;Note=protein_coding_gene;Name=AT1G14950
Chr1	TAIR10	gene	5159199	5160083	.	-	.	ID=AT1G14960;Note=protein_coding_gene;Name=AT1G14960
Chr1	TAIR10	gene	5161949	5164917	.	-	.	ID=AT1G14970;Note=protein_coding_gene;Name=AT1G14970
Chr1	TAIR10	gene	5165628	5166745	.	-	.	ID=AT1G14980;Note=protein_coding_gene;Name=AT1G14980
Chr1	TAIR10	gene	5167031	5168264	.	-	.	ID=AT1G14990;Note=protein_coding_gene;Name=AT1G14990
Chr1	TAIR10	gene	5168596	5170066	.	+	.	ID=AT1G15000;Note=protein_coding_gene;Name=AT1G15000
Chr1	TAIR10	gene	5171207	5171742	.	+	.	ID=AT1G15010;Note=protein_coding_gene;Name=AT1G15010
Chr1	TAIR10	gene	5172081	5172923	.	+	.	ID=AT1G15015;Note=protein_coding_gene;Name=AT1G15015
Chr1	TAIR10	gene	5173097	5176223	.	-	.	ID=AT1G15020;Note=protein_coding_gene;Name=AT1G15020
Chr1	TAIR10	gene	5177529	5180049	.	+	.	ID=AT1G15030;Note=protein_coding_gene;Name=AT1G15030
Chr1	TAIR10	gene	5179887	5181389	.	-	.	ID=AT1G15040;Note=protein_coding_gene;Name=AT1G15040
Chr1	TAIR10	gene	5181857	5181964	.	+	.	ID=AT1G15045;Note=protein_coding_gene;Name=AT1G15045
Chr1	TAIR10	gene	5182256	5183243	.	-	.	ID=AT1G15050;Note=protein_coding_gene;Name=AT1G15050
Chr1	TAIR10	gene	5183607	5186974	.	-	.	ID=AT1G15060;Note=protein_coding_gene;Name=AT1G15060
Chr1	TAIR10	gene	5187626	5189673	.	+	.	ID=AT1G15080;Note=protein_coding_gene;Name=AT1G15080
Chr1	TAIR10	gene	5193426	5194203	.	-	.	ID=AT1G15100;Note=protein_coding_gene;Name=AT1G15100
Chr1	TAIR10	gene	5199018	5202175	.	+	.	ID=AT1G15110;Note=protein_coding_gene;Name=AT1G15110
Chr1	TAIR10	gene	5202648	5204193	.	+	.	ID=AT1G15120;Note=protein_coding_gene;Name=AT1G15120
Chr1	TAIR10	gene	5204625	5205912	.	+	.	ID=AT1G15125;Note=protein_coding_gene;Name=AT1G15125
Chr1	TAIR10	gene	5206002	5209915	.	-	.	ID=AT1G15130;Note=protein_coding_gene;Name=AT1G15130
Chr1	TAIR10	gene	5210206	5212349	.	-	.	ID=AT1G15140;Note=protein_coding_gene;Name=AT1G15140
Chr1	TAIR10	gene	5212615	5214858	.	+	.	ID=AT1G15150;Note=protein_coding_gene;Name=AT1G15150
Chr1	TAIR10	gene	5215475	5217545	.	+	.	ID=AT1G15160;Note=protein_coding_gene;Name=AT1G15160
Chr1	TAIR10	gene	5217719	5220113	.	-	.	ID=AT1G15165;Note=protein_coding_gene;Name=AT1G15165
Chr1	TAIR10	gene	5220641	5222973	.	+	.	ID=AT1G15170;Note=protein_coding_gene;Name=AT1G15170
Chr1	TAIR10	gene	5224385	5226702	.	+	.	ID=AT1G15180;Note=protein_coding_gene;Name=AT1G15180
Chr1	TAIR10	gene	5227053	5228202	.	+	.	ID=AT1G15190;Note=protein_coding_gene;Name=AT1G15190
Chr1	TAIR10	gene	5228300	5231184	.	-	.	ID=AT1G15200;Note=protein_coding_gene;Name=AT1G15200
Chr1	TAIR10	gene	5231348	5236573	.	-	.	ID=AT1G15210;Note=protein_coding_gene;Name=AT1G15210
Chr1	TAIR10	gene	5238065	5240051	.	+	.	ID=AT1G15215;Note=protein_coding_gene;Name=AT1G15215
Chr1	TAIR10	gene	5240029	5241538	.	-	.	ID=AT1G15220;Note=protein_coding_gene;Name=AT1G15220
Chr1	TAIR10	gene	5242198	5243227	.	-	.	ID=AT1G15230;Note=protein_coding_gene;Name=AT1G15230
Chr1	TAIR10	gene	5243450	5248604	.	+	.	ID=AT1G15240;Note=protein_coding_gene;Name=AT1G15240
Chr1	TAIR10	gene	5248664	5249474	.	-	.	ID=AT1G15250;Note=protein_coding_gene;Name=AT1G15250
Chr1	TAIR10	gene	5249760	5250573	.	+	.	ID=AT1G15260;Note=protein_coding_gene;Name=AT1G15260
Chr1	TAIR10	gene	5250650	5252121	.	-	.	ID=AT1G15270;Note=protein_coding_gene;Name=AT1G15270
Chr1	TAIR10	gene	5252315	5256753	.	+	.	ID=AT1G15280;Note=protein_coding_gene;Name=AT1G15280
Chr1	TAIR10	gene	5257046	5264942	.	-	.	ID=AT1G15290;Note=protein_coding_gene;Name=AT1G15290
Chr1	TAIR10	gene	5269019	5272058	.	-	.	ID=AT1G15310;Note=protein_coding_gene;Name=AT1G15310
Chr1	TAIR10	gene	5272256	5274074	.	-	.	ID=AT1G15320;Note=protein_coding_gene;Name=AT1G15320
Chr1	TAIR10	gene	5274346	5275602	.	+	.	ID=AT1G15330;Note=protein_coding_gene;Name=AT1G15330
Chr1	TAIR10	gene	5275677	5277689	.	-	.	ID=AT1G15340;Note=protein_coding_gene;Name=AT1G15340
Chr1	TAIR10	gene	5278260	5279877	.	-	.	ID=AT1G15350;Note=protein_coding_gene;Name=AT1G15350
Chr1	TAIR10	gene	5283538	5284673	.	+	.	ID=AT1G15360;Note=protein_coding_gene;Name=AT1G15360
Chr1	TAIR10	gene	5287047	5288577	.	+	.	ID=AT1G15370;Note=protein_coding_gene;Name=AT1G15370
Chr1	TAIR10	gene	5290745	5292535	.	+	.	ID=AT1G15380;Note=protein_coding_gene;Name=AT1G15380
Chr1	TAIR10	gene	5292756	5293265	.	-	.	ID=AT1G15385;Note=protein_coding_gene;Name=AT1G15385
Chr1	TAIR10	gene	5294629	5295797	.	+	.	ID=AT1G15390;Note=protein_coding_gene;Name=AT1G15390
Chr1	TAIR10	gene	5295773	5296902	.	-	.	ID=AT1G15400;Note=protein_coding_gene;Name=AT1G15400
Chr1	TAIR10	gene	5298324	5300927	.	+	.	ID=AT1G15410;Note=protein_coding_gene;Name=AT1G15410
Chr1	TAIR10	gene	5300742	5301412	.	-	.	ID=AT1G15415;Note=protein_coding_gene;Name=AT1G15415
Chr1	TAIR10	gene	5301613	5303390	.	-	.	ID=AT1G15420;Note=protein_coding_gene;Name=AT1G15420
Chr1	TAIR10	gene	5304317	5306012	.	+	.	ID=AT1G15430;Note=protein_coding_gene;Name=AT1G15430
Chr1	TAIR10	gene	5306061	5309514	.	-	.	ID=AT1G15440;Note=protein_coding_gene;Name=AT1G15440
Chr1	TAIR10	gene	5310001	5314094	.	-	.	ID=AT1G15460;Note=protein_coding_gene;Name=AT1G15460
Chr1	TAIR10	gene	5315507	5317863	.	+	.	ID=AT1G15470;Note=protein_coding_gene;Name=AT1G15470
Chr1	TAIR10	gene	5318011	5320594	.	+	.	ID=AT1G15480;Note=protein_coding_gene;Name=AT1G15480
Chr1	TAIR10	gene	5320615	5323895	.	-	.	ID=AT1G15490;Note=protein_coding_gene;Name=AT1G15490
Chr1	TAIR10	gene	5326290	5328874	.	+	.	ID=AT1G15500;Note=protein_coding_gene;Name=AT1G15500
Chr1	TAIR10	gene	5329111	5331711	.	+	.	ID=AT1G15510;Note=protein_coding_gene;Name=AT1G15510
Chr1	TAIR10	gene	5331858	5338326	.	-	.	ID=AT1G15520;Note=protein_coding_gene;Name=AT1G15520
Chr1	TAIR10	gene	5339961	5341931	.	-	.	ID=AT1G15530;Note=protein_coding_gene;Name=AT1G15530
Chr1	TAIR10	gene	5342587	5343705	.	+	.	ID=AT1G15540;Note=protein_coding_gene;Name=AT1G15540
Chr1	TAIR10	gene	5344478	5346166	.	-	.	ID=AT1G15550;Note=protein_coding_gene;Name=AT1G15550
Chr1	TAIR10	gene	5362009	5365549	.	+	.	ID=AT1G15570;Note=protein_coding_gene;Name=AT1G15570
Chr1	TAIR10	gene	5365665	5366497	.	-	.	ID=AT1G15580;Note=protein_coding_gene;Name=AT1G15580
Chr1	TAIR10	gene	5367297	5368670	.	+	.	ID=AT1G15590;Note=protein_coding_gene;Name=AT1G15590
Chr1	TAIR10	gene	5368923	5370344	.	+	.	ID=AT1G15600;Note=protein_coding_gene;Name=AT1G15600
Chr1	TAIR10	gene	5370677	5371859	.	+	.	ID=AT1G15610;Note=protein_coding_gene;Name=AT1G15610
Chr1	TAIR10	gene	5373504	5374575	.	+	.	ID=AT1G15620;Note=protein_coding_gene;Name=AT1G15620
Chr1	TAIR10	gene	5376793	5378027	.	+	.	ID=AT1G15630;Note=protein_coding_gene;Name=AT1G15630
Chr1	TAIR10	gene	5378886	5380139	.	+	.	ID=AT1G15640;Note=protein_coding_gene;Name=AT1G15640
Chr1	TAIR10	gene	5381170	5385254	.	+	.	ID=AT1G15660;Note=protein_coding_gene;Name=AT1G15660
Chr1	TAIR10	gene	5389952	5391490	.	+	.	ID=AT1G15670;Note=protein_coding_gene;Name=AT1G15670
Chr1	TAIR10	gene	5393407	5394639	.	+	.	ID=AT1G15680;Note=protein_coding_gene;Name=AT1G15680
Chr1	TAIR10	gene	5398990	5402733	.	+	.	ID=AT1G15690;Note=protein_coding_gene;Name=AT1G15690
Chr1	TAIR10	gene	5402569	5403818	.	-	.	ID=AT1G15700;Note=protein_coding_gene;Name=AT1G15700
Chr1	TAIR10	gene	5404358	5405686	.	+	.	ID=AT1G15710;Note=protein_coding_gene;Name=AT1G15710
Chr1	TAIR10	gene	5406025	5407486	.	+	.	ID=AT1G15720;Note=protein_coding_gene;Name=AT1G15720
Chr1	TAIR10	gene	5407401	5409987	.	-	.	ID=AT1G15730;Note=protein_coding_gene;Name=AT1G15730
Chr1	TAIR10	gene	5410908	5414919	.	+	.	ID=AT1G15740;Note=protein_coding_gene;Name=AT1G15740
Chr1	TAIR10	gene	5414817	5421033	.	-	.	ID=AT1G15750;Note=protein_coding_gene;Name=AT1G15750
Chr1	TAIR10	gene	5424242	5424576	.	-	.	ID=AT1G15757;Note=protein_coding_gene;Name=AT1G15757
Chr1	TAIR10	gene	5425714	5426322	.	+	.	ID=AT1G15760;Note=protein_coding_gene;Name=AT1G15760
Chr1	TAIR10	gene	5426892	5428280	.	-	.	ID=AT1G15770;Note=protein_coding_gene;Name=AT1G15770
Chr1	TAIR10	gene	5428520	5429561	.	-	.	ID=AT1G15772;Note=protein_coding_gene;Name=AT1G15772
Chr1	TAIR10	gene	5430183	5436412	.	-	.	ID=AT1G15780;Note=protein_coding_gene;Name=AT1G15780
Chr1	TAIR10	gene	5438253	5440087	.	-	.	ID=AT1G15790;Note=protein_coding_gene;Name=AT1G15790
Chr1	TAIR10	gene	5441082	5443684	.	-	.	ID=AT1G15800;Note=protein_coding_gene;Name=AT1G15800
Chr1	TAIR10	gene	5444418	5446564	.	+	.	ID=AT1G15810;Note=protein_coding_gene;Name=AT1G15810
Chr1	TAIR10	gene	5446462	5447859	.	-	.	ID=AT1G15820;Note=protein_coding_gene;Name=AT1G15820
Chr1	TAIR10	gene	5448149	5448529	.	-	.	ID=AT1G15825;Note=protein_coding_gene;Name=AT1G15825
Chr1	TAIR10	gene	5448726	5450177	.	+	.	ID=AT1G15830;Note=protein_coding_gene;Name=AT1G15830
Chr1	TAIR10	gene	5451432	5452374	.	+	.	ID=AT1G15840;Note=protein_coding_gene;Name=AT1G15840
Chr1	TAIR10	gene	5453245	5454088	.	-	.	ID=AT1G15850;Note=protein_coding_gene;Name=AT1G15850
Chr1	TAIR10	gene	5454785	5457022	.	+	.	ID=AT1G15860;Note=protein_coding_gene;Name=AT1G15860
Chr1	TAIR10	gene	5457084	5458429	.	+	.	ID=AT1G15870;Note=protein_coding_gene;Name=AT1G15870
Chr1	TAIR10	gene	5458535	5460333	.	-	.	ID=AT1G15880;Note=protein_coding_gene;Name=AT1G15880
Chr1	TAIR10	gene	5460477	5461281	.	+	.	ID=AT1G15885;Note=protein_coding_gene;Name=AT1G15885
Chr1	TAIR10	gene	5461317	5464223	.	+	.	ID=AT1G15890;Note=protein_coding_gene;Name=AT1G15890
Chr1	TAIR10	gene	5464356	5464697	.	+	.	ID=AT1G15900;Note=protein_coding_gene;Name=AT1G15900
Chr1	TAIR10	gene	5465336	5469125	.	+	.	ID=AT1G15910;Note=protein_coding_gene;Name=AT1G15910
Chr1	TAIR10	gene	5469389	5471149	.	+	.	ID=AT1G15920;Note=protein_coding_gene;Name=AT1G15920
Chr1	TAIR10	gene	5471400	5473014	.	+	.	ID=AT1G15930;Note=protein_coding_gene;Name=AT1G15930
Chr1	TAIR10	gene	5473565	5478259	.	+	.	ID=AT1G15940;Note=protein_coding_gene;Name=AT1G15940
Chr1	TAIR10	gene	5478754	5482180	.	+	.	ID=AT1G15950;Note=protein_coding_gene;Name=AT1G15950
Chr1	TAIR10	gene	5481665	5485082	.	-	.	ID=AT1G15960;Note=protein_coding_gene;Name=AT1G15960
Chr1	TAIR10	gene	5486319	5488868	.	-	.	ID=AT1G15970;Note=protein_coding_gene;Name=AT1G15970
Chr1	TAIR10	gene	5489298	5491363	.	+	.	ID=AT1G15980;Note=protein_coding_gene;Name=AT1G15980
Chr1	TAIR10	gene	5491304	5493772	.	-	.	ID=AT1G15990;Note=protein_coding_gene;Name=AT1G15990
Chr1	TAIR10	gene	5494533	5495359	.	+	.	ID=AT1G16000;Note=protein_coding_gene;Name=AT1G16000
Chr1	TAIR10	gene	5495373	5497723	.	-	.	ID=AT1G16010;Note=protein_coding_gene;Name=AT1G16010
Chr1	TAIR10	gene	5498165	5501358	.	+	.	ID=AT1G16020;Note=protein_coding_gene;Name=AT1G16020
Chr1	TAIR10	gene	5501396	5501959	.	-	.	ID=AT1G16022;Note=protein_coding_gene;Name=AT1G16022
Chr1	TAIR10	gene	5501505	5501959	.	+	.	ID=AT1G16025;Note=protein_coding_gene;Name=AT1G16025
Chr1	TAIR10	gene	5502206	5504535	.	-	.	ID=AT1G16030;Note=protein_coding_gene;Name=AT1G16030
Chr1	TAIR10	gene	5504735	5506611	.	+	.	ID=AT1G16040;Note=protein_coding_gene;Name=AT1G16040
Chr1	TAIR10	gene	5508507	5511735	.	+	.	ID=AT1G16060;Note=protein_coding_gene;Name=AT1G16060
Chr1	TAIR10	gene	5511873	5513896	.	-	.	ID=AT1G16070;Note=protein_coding_gene;Name=AT1G16070
Chr1	TAIR10	gene	5514317	5516027	.	+	.	ID=AT1G16080;Note=protein_coding_gene;Name=AT1G16080
Chr1	TAIR10	gene	5516259	5517822	.	+	.	ID=AT1G16090;Note=protein_coding_gene;Name=AT1G16090
Chr1	TAIR10	gene	5518373	5520891	.	+	.	ID=AT1G16110;Note=protein_coding_gene;Name=AT1G16110
Chr1	TAIR10	gene	5522639	5524983	.	+	.	ID=AT1G16120;Note=protein_coding_gene;Name=AT1G16120
Chr1	TAIR10	gene	5525491	5528212	.	+	.	ID=AT1G16130;Note=protein_coding_gene;Name=AT1G16130
Chr1	TAIR10	gene	5532415	5534877	.	+	.	ID=AT1G16150;Note=protein_coding_gene;Name=AT1G16150
Chr1	TAIR10	gene	5535973	5538269	.	+	.	ID=AT1G16160;Note=protein_coding_gene;Name=AT1G16160
Chr1	TAIR10	gene	5538732	5539821	.	-	.	ID=AT1G16170;Note=protein_coding_gene;Name=AT1G16170
Chr1	TAIR10	gene	5540427	5542902	.	+	.	ID=AT1G16180;Note=protein_coding_gene;Name=AT1G16180
Chr1	TAIR10	gene	5543152	5546103	.	+	.	ID=AT1G16190;Note=protein_coding_gene;Name=AT1G16190
Chr1	TAIR10	gene	5546128	5547552	.	-	.	ID=AT1G16210;Note=protein_coding_gene;Name=AT1G16210
Chr1	TAIR10	gene	5548653	5550553	.	+	.	ID=AT1G16220;Note=protein_coding_gene;Name=AT1G16220
Chr1	TAIR10	gene	5551041	5552097	.	-	.	ID=AT1G16225;Note=protein_coding_gene;Name=AT1G16225
Chr1	TAIR10	gene	5553467	5554324	.	-	.	ID=AT1G16230;Note=protein_coding_gene;Name=AT1G16230
Chr1	TAIR10	gene	5555007	5556841	.	-	.	ID=AT1G16240;Note=protein_coding_gene;Name=AT1G16240
Chr1	TAIR10	gene	5556989	5559520	.	+	.	ID=AT1G16250;Note=protein_coding_gene;Name=AT1G16250
Chr1	TAIR10	gene	5559579	5562113	.	-	.	ID=AT1G16260;Note=protein_coding_gene;Name=AT1G16260
Chr1	TAIR10	gene	5563087	5568368	.	+	.	ID=AT1G16270;Note=protein_coding_gene;Name=AT1G16270
Chr1	TAIR10	gene	5568482	5570487	.	-	.	ID=AT1G16280;Note=protein_coding_gene;Name=AT1G16280
Chr1	TAIR10	gene	5570753	5573538	.	-	.	ID=AT1G16290;Note=protein_coding_gene;Name=AT1G16290
Chr1	TAIR10	gene	5574310	5577622	.	+	.	ID=AT1G16300;Note=protein_coding_gene;Name=AT1G16300
Chr1	TAIR10	gene	5578431	5580693	.	+	.	ID=AT1G16310;Note=protein_coding_gene;Name=AT1G16310
Chr1	TAIR10	gene	5580855	5582143	.	+	.	ID=AT1G16320;Note=protein_coding_gene;Name=AT1G16320
Chr1	TAIR10	gene	5582387	5587391	.	-	.	ID=AT1G16330;Note=protein_coding_gene;Name=AT1G16330
Chr1	TAIR10	gene	5587790	5590651	.	-	.	ID=AT1G16340;Note=protein_coding_gene;Name=AT1G16340
Chr1	TAIR10	gene	5590951	5593007	.	+	.	ID=AT1G16350;Note=protein_coding_gene;Name=AT1G16350
Chr1	TAIR10	gene	5593301	5595179	.	-	.	ID=AT1G16360;Note=protein_coding_gene;Name=AT1G16360
Chr1	TAIR10	gene	5596694	5598447	.	+	.	ID=AT1G16370;Note=protein_coding_gene;Name=AT1G16370
Chr1	TAIR10	gene	5598453	5601367	.	-	.	ID=AT1G16380;Note=protein_coding_gene;Name=AT1G16380
Chr1	TAIR10	gene	5602873	5604663	.	+	.	ID=AT1G16390;Note=protein_coding_gene;Name=AT1G16390
Chr1	TAIR10	gene	5605159	5607473	.	+	.	ID=AT1G16400;Note=protein_coding_gene;Name=AT1G16400
Chr1	TAIR10	gene	5608807	5611426	.	+	.	ID=AT1G16410;Note=protein_coding_gene;Name=AT1G16410
Chr1	TAIR10	gene	5612150	5613867	.	-	.	ID=AT1G16420;Note=protein_coding_gene;Name=AT1G16420
Chr1	TAIR10	gene	5614619	5615510	.	+	.	ID=AT1G16430;Note=protein_coding_gene;Name=AT1G16430
Chr1	TAIR10	gene	5615815	5617672	.	+	.	ID=AT1G16440;Note=protein_coding_gene;Name=AT1G16440
Chr1	TAIR10	gene	5617811	5619334	.	+	.	ID=AT1G16445;Note=protein_coding_gene;Name=AT1G16445
Chr1	TAIR10	gene	5619582	5622663	.	-	.	ID=AT1G16460;Note=protein_coding_gene;Name=AT1G16460
Chr1	TAIR10	gene	5622786	5625643	.	+	.	ID=AT1G16470;Note=protein_coding_gene;Name=AT1G16470
Chr1	TAIR10	gene	5625699	5628656	.	-	.	ID=AT1G16480;Note=protein_coding_gene;Name=AT1G16480
Chr1	TAIR10	gene	5629655	5630995	.	-	.	ID=AT1G16490;Note=protein_coding_gene;Name=AT1G16490
Chr1	TAIR10	gene	5639032	5640173	.	+	.	ID=AT1G16500;Note=protein_coding_gene;Name=AT1G16500
Chr1	TAIR10	gene	5644572	5645443	.	-	.	ID=AT1G16510;Note=protein_coding_gene;Name=AT1G16510
Chr1	TAIR10	gene	5647549	5647813	.	-	.	ID=AT1G16515;Note=protein_coding_gene;Name=AT1G16515
Chr1	TAIR10	gene	5648760	5651167	.	+	.	ID=AT1G16520;Note=protein_coding_gene;Name=AT1G16520
Chr1	TAIR10	gene	5651370	5652883	.	-	.	ID=AT1G16530;Note=protein_coding_gene;Name=AT1G16530
Chr1	TAIR10	gene	5659415	5665449	.	+	.	ID=AT1G16540;Note=protein_coding_gene;Name=AT1G16540
Chr1	TAIR10	gene	5668384	5670708	.	+	.	ID=AT1G16560;Note=protein_coding_gene;Name=AT1G16560
Chr1	TAIR10	gene	5670577	5673600	.	-	.	ID=AT1G16570;Note=protein_coding_gene;Name=AT1G16570
Chr1	TAIR10	gene	5673795	5675131	.	+	.	ID=AT1G16590;Note=protein_coding_gene;Name=AT1G16590
Chr1	TAIR10	gene	5675704	5678852	.	-	.	ID=AT1G16610;Note=protein_coding_gene;Name=AT1G16610
Chr1	TAIR10	gene	5682118	5684867	.	-	.	ID=AT1G16630;Note=protein_coding_gene;Name=AT1G16630
Chr1	TAIR10	gene	5686603	5687715	.	+	.	ID=AT1G16640;Note=protein_coding_gene;Name=AT1G16640
Chr1	TAIR10	gene	5687943	5691198	.	+	.	ID=AT1G16650;Note=protein_coding_gene;Name=AT1G16650
Chr1	TAIR10	gene	5697324	5699769	.	+	.	ID=AT1G16670;Note=protein_coding_gene;Name=AT1G16670
Chr1	TAIR10	gene	5702753	5705838	.	+	.	ID=AT1G16680;Note=protein_coding_gene;Name=AT1G16680
Chr1	TAIR10	gene	5705969	5709533	.	+	.	ID=AT1G16690;Note=protein_coding_gene;Name=AT1G16690
Chr1	TAIR10	gene	5709725	5711902	.	+	.	ID=AT1G16700;Note=protein_coding_gene;Name=AT1G16700
Chr1	TAIR10	gene	5712088	5713752	.	+	.	ID=AT1G16705;Note=protein_coding_gene;Name=AT1G16705
Chr1	TAIR10	gene	5714219	5722614	.	+	.	ID=AT1G16710;Note=protein_coding_gene;Name=AT1G16710
Chr1	TAIR10	gene	5723088	5726478	.	+	.	ID=AT1G16720;Note=protein_coding_gene;Name=AT1G16720
Chr1	TAIR10	gene	5726368	5727312	.	-	.	ID=AT1G16730;Note=protein_coding_gene;Name=AT1G16730
Chr1	TAIR10	gene	5727690	5729080	.	+	.	ID=AT1G16740;Note=protein_coding_gene;Name=AT1G16740
Chr1	TAIR10	gene	5729097	5731870	.	-	.	ID=AT1G16750;Note=protein_coding_gene;Name=AT1G16750
Chr1	TAIR10	gene	5734234	5737307	.	+	.	ID=AT1G16760;Note=protein_coding_gene;Name=AT1G16760
Chr1	TAIR10	gene	5737878	5739377	.	+	.	ID=AT1G16770;Note=protein_coding_gene;Name=AT1G16770
Chr1	TAIR10	gene	5739299	5744214	.	-	.	ID=AT1G16780;Note=protein_coding_gene;Name=AT1G16780
Chr1	TAIR10	gene	5744553	5745209	.	+	.	ID=AT1G16790;Note=protein_coding_gene;Name=AT1G16790
Chr1	TAIR10	gene	5745523	5755263	.	-	.	ID=AT1G16800;Note=protein_coding_gene;Name=AT1G16800
Chr1	TAIR10	gene	5755588	5756895	.	+	.	ID=AT1G16810;Note=protein_coding_gene;Name=AT1G16810
Chr1	TAIR10	gene	5756835	5758464	.	-	.	ID=AT1G16820;Note=protein_coding_gene;Name=AT1G16820
Chr1	TAIR10	gene	5758855	5760501	.	+	.	ID=AT1G16825;Note=protein_coding_gene;Name=AT1G16825
Chr1	TAIR10	gene	5760772	5762619	.	+	.	ID=AT1G16830;Note=protein_coding_gene;Name=AT1G16830
Chr1	TAIR10	gene	5762694	5764073	.	-	.	ID=AT1G16840;Note=protein_coding_gene;Name=AT1G16840
Chr1	TAIR10	gene	5764807	5765651	.	-	.	ID=AT1G16850;Note=protein_coding_gene;Name=AT1G16850
Chr1	TAIR10	gene	5767300	5770602	.	+	.	ID=AT1G16858;Note=protein_coding_gene;Name=AT1G16858
Chr1	TAIR10	gene	5767300	5770602	.	+	.	ID=AT1G16860;Note=protein_coding_gene;Name=AT1G16860
Chr1	TAIR10	gene	5770732	5773251	.	-	.	ID=AT1G16870;Note=protein_coding_gene;Name=AT1G16870
Chr1	TAIR10	gene	5773592	5776308	.	+	.	ID=AT1G16880;Note=protein_coding_gene;Name=AT1G16880
Chr1	TAIR10	gene	5776177	5778484	.	-	.	ID=AT1G16890;Note=protein_coding_gene;Name=AT1G16890
Chr1	TAIR10	gene	5779021	5782433	.	-	.	ID=AT1G16900;Note=protein_coding_gene;Name=AT1G16900
Chr1	TAIR10	gene	5782455	5783840	.	-	.	ID=AT1G16905;Note=protein_coding_gene;Name=AT1G16905
Chr1	TAIR10	gene	5785003	5785927	.	+	.	ID=AT1G16910;Note=protein_coding_gene;Name=AT1G16910
Chr1	TAIR10	gene	5786560	5787112	.	-	.	ID=AT1G16916;Note=protein_coding_gene;Name=AT1G16916
Chr1	TAIR10	gene	5787330	5789249	.	-	.	ID=AT1G16920;Note=protein_coding_gene;Name=AT1G16920
Chr1	TAIR10	gene	5789987	5791534	.	+	.	ID=AT1G16930;Note=protein_coding_gene;Name=AT1G16930
Chr1	TAIR10	gene	5791983	5793491	.	+	.	ID=AT1G16940;Note=protein_coding_gene;Name=AT1G16940
Chr1	TAIR10	gene	5796009	5796559	.	+	.	ID=AT1G16950;Note=protein_coding_gene;Name=AT1G16950
Chr1	TAIR10	gene	5799888	5800845	.	+	.	ID=AT1G16960;Note=protein_coding_gene;Name=AT1G16960
Chr1	TAIR10	gene	5800767	5805799	.	-	.	ID=AT1G16970;Note=protein_coding_gene;Name=AT1G16970
Chr1	TAIR10	gene	5807311	5811488	.	+	.	ID=AT1G16980;Note=protein_coding_gene;Name=AT1G16980
Chr1	TAIR10	gene	5812728	5816662	.	+	.	ID=AT1G17000;Note=protein_coding_gene;Name=AT1G17000
Chr1	TAIR10	gene	5817567	5819352	.	+	.	ID=AT1G17010;Note=protein_coding_gene;Name=AT1G17010
Chr1	TAIR10	gene	5820206	5822013	.	+	.	ID=AT1G17020;Note=protein_coding_gene;Name=AT1G17020
Chr1	TAIR10	gene	5822368	5824455	.	+	.	ID=AT1G17030;Note=protein_coding_gene;Name=AT1G17030
Chr1	TAIR10	gene	5824848	5828233	.	+	.	ID=AT1G17040;Note=protein_coding_gene;Name=AT1G17040
Chr1	TAIR10	gene	5829080	5831343	.	+	.	ID=AT1G17050;Note=protein_coding_gene;Name=AT1G17050
Chr1	TAIR10	gene	5832097	5835456	.	-	.	ID=AT1G17060;Note=protein_coding_gene;Name=AT1G17060
Chr1	TAIR10	gene	5837590	5840332	.	+	.	ID=AT1G17070;Note=protein_coding_gene;Name=AT1G17070
Chr1	TAIR10	gene	5840269	5841606	.	-	.	ID=AT1G17080;Note=protein_coding_gene;Name=AT1G17080
Chr1	TAIR10	gene	5842216	5844283	.	-	.	ID=AT1G17090;Note=protein_coding_gene;Name=AT1G17090
Chr1	TAIR10	gene	5844676	5845661	.	+	.	ID=AT1G17100;Note=protein_coding_gene;Name=AT1G17100
Chr1	TAIR10	gene	5845660	5850934	.	-	.	ID=AT1G17110;Note=protein_coding_gene;Name=AT1G17110
Chr1	TAIR10	gene	5851953	5853955	.	+	.	ID=AT1G17120;Note=protein_coding_gene;Name=AT1G17120
Chr1	TAIR10	gene	5854148	5856697	.	+	.	ID=AT1G17130;Note=protein_coding_gene;Name=AT1G17130
Chr1	TAIR10	gene	5856573	5858550	.	-	.	ID=AT1G17140;Note=protein_coding_gene;Name=AT1G17140
Chr1	TAIR10	gene	5860119	5862682	.	-	.	ID=AT1G17145;Note=protein_coding_gene;Name=AT1G17145
Chr1	TAIR10	gene	5863431	5864009	.	-	.	ID=AT1G17147;Note=protein_coding_gene;Name=AT1G17147
Chr1	TAIR10	gene	5865707	5867495	.	+	.	ID=AT1G17150;Note=protein_coding_gene;Name=AT1G17150
Chr1	TAIR10	gene	5867635	5869356	.	+	.	ID=AT1G17160;Note=protein_coding_gene;Name=AT1G17160
Chr1	TAIR10	gene	5869846	5870840	.	+	.	ID=AT1G17170;Note=protein_coding_gene;Name=AT1G17170
Chr1	TAIR10	gene	5872145	5873086	.	+	.	ID=AT1G17180;Note=protein_coding_gene;Name=AT1G17180
Chr1	TAIR10	gene	5875350	5876545	.	+	.	ID=AT1G17190;Note=protein_coding_gene;Name=AT1G17190
Chr1	TAIR10	gene	5878400	5880041	.	+	.	ID=AT1G17200;Note=protein_coding_gene;Name=AT1G17200
Chr1	TAIR10	gene	5880130	5884756	.	-	.	ID=AT1G17210;Note=protein_coding_gene;Name=AT1G17210
Chr1	TAIR10	gene	5885083	5890470	.	+	.	ID=AT1G17220;Note=protein_coding_gene;Name=AT1G17220
Chr1	TAIR10	gene	5891324	5895075	.	+	.	ID=AT1G17230;Note=protein_coding_gene;Name=AT1G17230
Chr1	TAIR10	gene	5895351	5895710	.	+	.	ID=AT1G17235;Note=protein_coding_gene;Name=AT1G17235
Chr1	TAIR10	gene	5896416	5898717	.	-	.	ID=AT1G17240;Note=protein_coding_gene;Name=AT1G17240
Chr1	TAIR10	gene	5901169	5903439	.	-	.	ID=AT1G17250;Note=protein_coding_gene;Name=AT1G17250
Chr1	TAIR10	gene	5904058	5908898	.	+	.	ID=AT1G17260;Note=protein_coding_gene;Name=AT1G17260
Chr1	TAIR10	gene	5909249	5911693	.	-	.	ID=AT1G17270;Note=protein_coding_gene;Name=AT1G17270
Chr1	TAIR10	gene	5916871	5920089	.	-	.	ID=AT1G17280;Note=protein_coding_gene;Name=AT1G17280
Chr1	TAIR10	gene	5920774	5921415	.	+	.	ID=AT1G17285;Note=protein_coding_gene;Name=AT1G17285
Chr1	TAIR10	gene	5922630	5926400	.	+	.	ID=AT1G17290;Note=protein_coding_gene;Name=AT1G17290
Chr1	TAIR10	gene	5926994	5927784	.	+	.	ID=AT1G17300;Note=protein_coding_gene;Name=AT1G17300
Chr1	TAIR10	gene	5928014	5928667	.	-	.	ID=AT1G17310;Note=protein_coding_gene;Name=AT1G17310
Chr1	TAIR10	gene	5929909	5931831	.	+	.	ID=AT1G17330;Note=protein_coding_gene;Name=AT1G17330
Chr1	TAIR10	gene	5933870	5938761	.	+	.	ID=AT1G17340;Note=protein_coding_gene;Name=AT1G17340
Chr1	TAIR10	gene	5940423	5941210	.	+	.	ID=AT1G17345;Note=protein_coding_gene;Name=AT1G17345
Chr1	TAIR10	gene	5941784	5944463	.	+	.	ID=AT1G17350;Note=protein_coding_gene;Name=AT1G17350
Chr1	TAIR10	gene	5946764	5951473	.	+	.	ID=AT1G17360;Note=protein_coding_gene;Name=AT1G17360
Chr1	TAIR10	gene	5951542	5955037	.	-	.	ID=AT1G17370;Note=protein_coding_gene;Name=AT1G17370
Chr1	TAIR10	gene	5955488	5957212	.	-	.	ID=AT1G17380;Note=protein_coding_gene;Name=AT1G17380
Chr1	TAIR10	gene	5960481	5962481	.	-	.	ID=AT1G17400;Note=protein_coding_gene;Name=AT1G17400
Chr1	TAIR10	gene	5968534	5969995	.	-	.	ID=AT1G17410;Note=protein_coding_gene;Name=AT1G17410
Chr1	TAIR10	gene	5977411	5981480	.	+	.	ID=AT1G17420;Note=protein_coding_gene;Name=AT1G17420
Chr1	TAIR10	gene	5982267	5984013	.	+	.	ID=AT1G17430;Note=protein_coding_gene;Name=AT1G17430
Chr1	TAIR10	gene	5983984	5987784	.	-	.	ID=AT1G17440;Note=protein_coding_gene;Name=AT1G17440
Chr1	TAIR10	gene	5988280	5996785	.	-	.	ID=AT1G17450;Note=protein_coding_gene;Name=AT1G17450
Chr1	TAIR10	gene	5997180	5998475	.	+	.	ID=AT1G17455;Note=protein_coding_gene;Name=AT1G17455
Chr1	TAIR10	gene	5998814	6002716	.	+	.	ID=AT1G17460;Note=protein_coding_gene;Name=AT1G17460
Chr1	TAIR10	gene	6002912	6006405	.	+	.	ID=AT1G17470;Note=protein_coding_gene;Name=AT1G17470
Chr1	TAIR10	gene	6006461	6008266	.	-	.	ID=AT1G17480;Note=protein_coding_gene;Name=AT1G17480
Chr1	TAIR10	gene	6008589	6009420	.	+	.	ID=AT1G17490;Note=protein_coding_gene;Name=AT1G17490
Chr1	TAIR10	gene	6018757	6023503	.	+	.	ID=AT1G17500;Note=protein_coding_gene;Name=AT1G17500
Chr1	TAIR10	gene	6023504	6024309	.	-	.	ID=AT1G17510;Note=protein_coding_gene;Name=AT1G17510
Chr1	TAIR10	gene	6024636	6027385	.	-	.	ID=AT1G17520;Note=protein_coding_gene;Name=AT1G17520
Chr1	TAIR10	gene	6027631	6028506	.	+	.	ID=AT1G17530;Note=protein_coding_gene;Name=AT1G17530
Chr1	TAIR10	gene	6029277	6032754	.	-	.	ID=AT1G17540;Note=protein_coding_gene;Name=AT1G17540
Chr1	TAIR10	gene	6033109	6033908	.	+	.	ID=AT1G17545;Note=protein_coding_gene;Name=AT1G17545
Chr1	TAIR10	gene	6034362	6037289	.	+	.	ID=AT1G17550;Note=protein_coding_gene;Name=AT1G17550
Chr1	TAIR10	gene	6037464	6038692	.	-	.	ID=AT1G17560;Note=protein_coding_gene;Name=AT1G17560
Chr1	TAIR10	gene	6039303	6049556	.	+	.	ID=AT1G17580;Note=protein_coding_gene;Name=AT1G17580
Chr1	TAIR10	gene	6050193	6052568	.	-	.	ID=AT1G17590;Note=protein_coding_gene;Name=AT1G17590
Chr1	TAIR10	gene	6052936	6056664	.	-	.	ID=AT1G17600;Note=protein_coding_gene;Name=AT1G17600
Chr1	TAIR10	gene	6056895	6058357	.	+	.	ID=AT1G17610;Note=protein_coding_gene;Name=AT1G17610
Chr1	TAIR10	gene	6059441	6060667	.	+	.	ID=AT1G17615;Note=protein_coding_gene;Name=AT1G17615
Chr1	TAIR10	gene	6062216	6063291	.	+	.	ID=AT1G17620;Note=protein_coding_gene;Name=AT1G17620
Chr1	TAIR10	gene	6064525	6066720	.	+	.	ID=AT1G17630;Note=protein_coding_gene;Name=AT1G17630
Chr1	TAIR10	gene	6067394	6069098	.	-	.	ID=AT1G17640;Note=protein_coding_gene;Name=AT1G17640
Chr1	TAIR10	gene	6069477	6072012	.	-	.	ID=AT1G17650;Note=protein_coding_gene;Name=AT1G17650
Chr1	TAIR10	gene	6072253	6074484	.	-	.	ID=AT1G17665;Note=protein_coding_gene;Name=AT1G17665
Chr1	TAIR10	gene	6076077	6082337	.	+	.	ID=AT1G17680;Note=protein_coding_gene;Name=AT1G17680
Chr1	TAIR10	gene	6082755	6088340	.	-	.	ID=AT1G17690;Note=protein_coding_gene;Name=AT1G17690
Chr1	TAIR10	gene	6089517	6090323	.	+	.	ID=AT1G17700;Note=protein_coding_gene;Name=AT1G17700
Chr1	TAIR10	gene	6090560	6092027	.	-	.	ID=AT1G17710;Note=protein_coding_gene;Name=AT1G17710
Chr1	TAIR10	gene	6093208	6098383	.	-	.	ID=AT1G17720;Note=protein_coding_gene;Name=AT1G17720
Chr1	TAIR10	gene	6099089	6100315	.	+	.	ID=AT1G17730;Note=protein_coding_gene;Name=AT1G17730
Chr1	TAIR10	gene	6100961	6101983	.	-	.	ID=AT1G17744;Note=protein_coding_gene;Name=AT1G17744
Chr1	TAIR10	gene	6100964	6105265	.	+	.	ID=AT1G17745;Note=protein_coding_gene;Name=AT1G17745
Chr1	TAIR10	gene	6106656	6110120	.	+	.	ID=AT1G17750;Note=protein_coding_gene;Name=AT1G17750
Chr1	TAIR10	gene	6110107	6116617	.	-	.	ID=AT1G17760;Note=protein_coding_gene;Name=AT1G17760
Chr1	TAIR10	gene	6120741	6122822	.	+	.	ID=AT1G17770;Note=protein_coding_gene;Name=AT1G17770
Chr1	TAIR10	gene	6123701	6125269	.	+	.	ID=AT1G17780;Note=protein_coding_gene;Name=AT1G17780
Chr1	TAIR10	gene	6125356	6127404	.	-	.	ID=AT1G17790;Note=protein_coding_gene;Name=AT1G17790
Chr1	TAIR10	gene	6128823	6129508	.	+	.	ID=AT1G17800;Note=protein_coding_gene;Name=AT1G17800
Chr1	TAIR10	gene	6130025	6131627	.	+	.	ID=AT1G17810;Note=protein_coding_gene;Name=AT1G17810
Chr1	TAIR10	gene	6131537	6135345	.	-	.	ID=AT1G17820;Note=protein_coding_gene;Name=AT1G17820
Chr1	TAIR10	gene	6135803	6138432	.	-	.	ID=AT1G17830;Note=protein_coding_gene;Name=AT1G17830
Chr1	TAIR10	gene	6142564	6146521	.	+	.	ID=AT1G17840;Note=protein_coding_gene;Name=AT1G17840
Chr1	TAIR10	gene	6145926	6148940	.	-	.	ID=AT1G17850;Note=protein_coding_gene;Name=AT1G17850
Chr1	TAIR10	gene	6149301	6150038	.	+	.	ID=AT1G17860;Note=protein_coding_gene;Name=AT1G17860
Chr1	TAIR10	gene	6149939	6152222	.	-	.	ID=AT1G17870;Note=protein_coding_gene;Name=AT1G17870
Chr1	TAIR10	gene	6152409	6153982	.	-	.	ID=AT1G17880;Note=protein_coding_gene;Name=AT1G17880
Chr1	TAIR10	gene	6154268	6155752	.	-	.	ID=AT1G17890;Note=protein_coding_gene;Name=AT1G17890
Chr1	TAIR10	gene	6159126	6161615	.	+	.	ID=AT1G17910;Note=protein_coding_gene;Name=AT1G17910
Chr1	TAIR10	gene	6161872	6165382	.	-	.	ID=AT1G17920;Note=protein_coding_gene;Name=AT1G17920
Chr1	TAIR10	gene	6166220	6168839	.	-	.	ID=AT1G17930;Note=protein_coding_gene;Name=AT1G17930
Chr1	TAIR10	gene	6169341	6173222	.	-	.	ID=AT1G17940;Note=protein_coding_gene;Name=AT1G17940
Chr1	TAIR10	gene	6177617	6179289	.	+	.	ID=AT1G17950;Note=protein_coding_gene;Name=AT1G17950
Chr1	TAIR10	gene	6180896	6183806	.	-	.	ID=AT1G17960;Note=protein_coding_gene;Name=AT1G17960
Chr1	TAIR10	gene	6184904	6187472	.	+	.	ID=AT1G17970;Note=protein_coding_gene;Name=AT1G17970
Chr1	TAIR10	gene	6187507	6191708	.	-	.	ID=AT1G17980;Note=protein_coding_gene;Name=AT1G17980
Chr1	TAIR10	gene	6192071	6194093	.	-	.	ID=AT1G17990;Note=protein_coding_gene;Name=AT1G17990
Chr1	TAIR10	gene	6194543	6196229	.	-	.	ID=AT1G18000;Note=protein_coding_gene;Name=AT1G18000
Chr1	TAIR10	gene	6199898	6201484	.	+	.	ID=AT1G18010;Note=protein_coding_gene;Name=AT1G18010
Chr1	TAIR10	gene	6202249	6203918	.	+	.	ID=AT1G18020;Note=protein_coding_gene;Name=AT1G18020
Chr1	TAIR10	gene	6204343	6206988	.	+	.	ID=AT1G18030;Note=protein_coding_gene;Name=AT1G18030
Chr1	TAIR10	gene	6206871	6209500	.	-	.	ID=AT1G18040;Note=protein_coding_gene;Name=AT1G18040
Chr1	TAIR10	gene	6209771	6211588	.	-	.	ID=AT1G18050;Note=protein_coding_gene;Name=AT1G18050
Chr1	TAIR10	gene	6211873	6213444	.	-	.	ID=AT1G18060;Note=protein_coding_gene;Name=AT1G18060
Chr1	TAIR10	gene	6213725	6218340	.	-	.	ID=AT1G18070;Note=protein_coding_gene;Name=AT1G18070
Chr1	TAIR10	gene	6222201	6224151	.	+	.	ID=AT1G18080;Note=protein_coding_gene;Name=AT1G18080
Chr1	TAIR10	gene	6224501	6227822	.	+	.	ID=AT1G18090;Note=protein_coding_gene;Name=AT1G18090
Chr1	TAIR10	gene	6227217	6230188	.	-	.	ID=AT1G18100;Note=protein_coding_gene;Name=AT1G18100
Chr1	TAIR10	gene	6235895	6238799	.	+	.	ID=AT1G18130;Note=protein_coding_gene;Name=AT1G18130
Chr1	TAIR10	gene	6238844	6241436	.	-	.	ID=AT1G18140;Note=protein_coding_gene;Name=AT1G18140
Chr1	TAIR10	gene	6244298	6247812	.	-	.	ID=AT1G18150;Note=protein_coding_gene;Name=AT1G18150
Chr1	TAIR10	gene	6248793	6254039	.	+	.	ID=AT1G18160;Note=protein_coding_gene;Name=AT1G18160
Chr1	TAIR10	gene	6254229	6255690	.	+	.	ID=AT1G18170;Note=protein_coding_gene;Name=AT1G18170
Chr1	TAIR10	gene	6255830	6257900	.	+	.	ID=AT1G18180;Note=protein_coding_gene;Name=AT1G18180
Chr1	TAIR10	gene	6257851	6261457	.	-	.	ID=AT1G18190;Note=protein_coding_gene;Name=AT1G18190
Chr1	TAIR10	gene	6265416	6266937	.	-	.	ID=AT1G18200;Note=protein_coding_gene;Name=AT1G18200
Chr1	TAIR10	gene	6266609	6268828	.	-	.	ID=AT1G18210;Note=protein_coding_gene;Name=AT1G18210
Chr1	TAIR10	gene	6269670	6269807	.	-	.	ID=AT1G18220;Note=protein_coding_gene;Name=AT1G18220
Chr1	TAIR10	gene	6276788	6278150	.	-	.	ID=AT1G18250;Note=protein_coding_gene;Name=AT1G18250
Chr1	TAIR10	gene	6278848	6282103	.	-	.	ID=AT1G18260;Note=protein_coding_gene;Name=AT1G18260
Chr1	TAIR10	gene	6282252	6283293	.	-	.	ID=AT1G18265;Note=protein_coding_gene;Name=AT1G18265
Chr1	TAIR10	gene	6283412	6293871	.	-	.	ID=AT1G18270;Note=protein_coding_gene;Name=AT1G18270
Chr1	TAIR10	gene	6294333	6295364	.	+	.	ID=AT1G18280;Note=protein_coding_gene;Name=AT1G18280
Chr1	TAIR10	gene	6297364	6298328	.	+	.	ID=AT1G18290;Note=protein_coding_gene;Name=AT1G18290
Chr1	TAIR10	gene	6299687	6301086	.	+	.	ID=AT1G18300;Note=protein_coding_gene;Name=AT1G18300
Chr1	TAIR10	gene	6301200	6303956	.	-	.	ID=AT1G18310;Note=protein_coding_gene;Name=AT1G18310
Chr1	TAIR10	gene	6304360	6305689	.	+	.	ID=AT1G18320;Note=protein_coding_gene;Name=AT1G18320
Chr1	TAIR10	gene	6305966	6308013	.	-	.	ID=AT1G18330;Note=protein_coding_gene;Name=AT1G18330
Chr1	TAIR10	gene	6309041	6311326	.	-	.	ID=AT1G18335;Note=protein_coding_gene;Name=AT1G18335
Chr1	TAIR10	gene	6311483	6313931	.	-	.	ID=AT1G18340;Note=protein_coding_gene;Name=AT1G18340
Chr1	TAIR10	gene	6315651	6316738	.	+	.	ID=AT1G18350;Note=protein_coding_gene;Name=AT1G18350
Chr1	TAIR10	gene	6316695	6319427	.	-	.	ID=AT1G18360;Note=protein_coding_gene;Name=AT1G18360
Chr1	TAIR10	gene	6319650	6324222	.	-	.	ID=AT1G18370;Note=protein_coding_gene;Name=AT1G18370
Chr1	TAIR10	gene	6325642	6330098	.	+	.	ID=AT1G18390;Note=protein_coding_gene;Name=AT1G18390
Chr1	TAIR10	gene	6331398	6333743	.	+	.	ID=AT1G18400;Note=protein_coding_gene;Name=AT1G18400
Chr1	TAIR10	gene	6336528	6342460	.	-	.	ID=AT1G18410;Note=protein_coding_gene;Name=AT1G18410
Chr1	TAIR10	gene	6343330	6345689	.	+	.	ID=AT1G18420;Note=protein_coding_gene;Name=AT1G18420
Chr1	TAIR10	gene	6345974	6347910	.	+	.	ID=AT1G18440;Note=protein_coding_gene;Name=AT1G18440
Chr1	TAIR10	gene	6348107	6351975	.	+	.	ID=AT1G18450;Note=protein_coding_gene;Name=AT1G18450
Chr1	TAIR10	gene	6352470	6356113	.	+	.	ID=AT1G18460;Note=protein_coding_gene;Name=AT1G18460
Chr1	TAIR10	gene	6356131	6360192	.	-	.	ID=AT1G18470;Note=protein_coding_gene;Name=AT1G18470
Chr1	TAIR10	gene	6361629	6363007	.	+	.	ID=AT1G18480;Note=protein_coding_gene;Name=AT1G18480
Chr1	TAIR10	gene	6363172	6366235	.	+	.	ID=AT1G18485;Note=protein_coding_gene;Name=AT1G18485
Chr1	TAIR10	gene	6366397	6366753	.	+	.	ID=AT1G18486;Note=protein_coding_gene;Name=AT1G18486
Chr1	TAIR10	gene	6366520	6368849	.	+	.	ID=AT1G18490;Note=protein_coding_gene;Name=AT1G18490
Chr1	TAIR10	gene	6369347	6373025	.	+	.	ID=AT1G18500;Note=protein_coding_gene;Name=AT1G18500
Chr1	TAIR10	gene	6373295	6374090	.	+	.	ID=AT1G18510;Note=protein_coding_gene;Name=AT1G18510
Chr1	TAIR10	gene	6374932	6376316	.	+	.	ID=AT1G18520;Note=protein_coding_gene;Name=AT1G18520
Chr1	TAIR10	gene	6376783	6377256	.	+	.	ID=AT1G18530;Note=protein_coding_gene;Name=AT1G18530
Chr1	TAIR10	gene	6377321	6378580	.	-	.	ID=AT1G18540;Note=protein_coding_gene;Name=AT1G18540
Chr1	TAIR10	gene	6381503	6384340	.	-	.	ID=AT1G18550;Note=protein_coding_gene;Name=AT1G18550
Chr1	TAIR10	gene	6385449	6388080	.	+	.	ID=AT1G18560;Note=protein_coding_gene;Name=AT1G18560
Chr1	TAIR10	gene	6389411	6391267	.	+	.	ID=AT1G18570;Note=protein_coding_gene;Name=AT1G18570
Chr1	TAIR10	gene	6395864	6398239	.	+	.	ID=AT1G18580;Note=protein_coding_gene;Name=AT1G18580
Chr1	TAIR10	gene	6398580	6399942	.	+	.	ID=AT1G18590;Note=protein_coding_gene;Name=AT1G18590
Chr1	TAIR10	gene	6400404	6402791	.	+	.	ID=AT1G18600;Note=protein_coding_gene;Name=AT1G18600
Chr1	TAIR10	gene	6405645	6409297	.	+	.	ID=AT1G18610;Note=protein_coding_gene;Name=AT1G18610
Chr1	TAIR10	gene	6409978	6414451	.	+	.	ID=AT1G18620;Note=protein_coding_gene;Name=AT1G18620
Chr1	TAIR10	gene	6414725	6416459	.	+	.	ID=AT1G18630;Note=protein_coding_gene;Name=AT1G18630
Chr1	TAIR10	gene	6416357	6418690	.	-	.	ID=AT1G18640;Note=protein_coding_gene;Name=AT1G18640
Chr1	TAIR10	gene	6418858	6420557	.	-	.	ID=AT1G18650;Note=protein_coding_gene;Name=AT1G18650
Chr1	TAIR10	gene	6421117	6425880	.	+	.	ID=AT1G18660;Note=protein_coding_gene;Name=AT1G18660
Chr1	TAIR10	gene	6426898	6430696	.	-	.	ID=AT1G18670;Note=protein_coding_gene;Name=AT1G18670
Chr1	TAIR10	gene	6431938	6433464	.	-	.	ID=AT1G18680;Note=protein_coding_gene;Name=AT1G18680
Chr1	TAIR10	gene	6433574	6436922	.	+	.	ID=AT1G18690;Note=protein_coding_gene;Name=AT1G18690
Chr1	TAIR10	gene	6437477	6444076	.	+	.	ID=AT1G18700;Note=protein_coding_gene;Name=AT1G18700
Chr1	TAIR10	gene	6450594	6453114	.	+	.	ID=AT1G18710;Note=protein_coding_gene;Name=AT1G18710
Chr1	TAIR10	gene	6457821	6459751	.	-	.	ID=AT1G18720;Note=protein_coding_gene;Name=AT1G18720
Chr1	TAIR10	gene	6460598	6462224	.	+	.	ID=AT1G18730;Note=protein_coding_gene;Name=AT1G18730
Chr1	TAIR10	gene	6463922	6465476	.	+	.	ID=AT1G18740;Note=protein_coding_gene;Name=AT1G18740
Chr1	TAIR10	gene	6466761	6469984	.	+	.	ID=AT1G18750;Note=protein_coding_gene;Name=AT1G18750
Chr1	TAIR10	gene	6471150	6471824	.	-	.	ID=AT1G18760;Note=protein_coding_gene;Name=AT1G18760
Chr1	TAIR10	gene	6473370	6474048	.	-	.	ID=AT1G18770;Note=protein_coding_gene;Name=AT1G18770
Chr1	TAIR10	gene	6474802	6475904	.	+	.	ID=AT1G18773;Note=protein_coding_gene;Name=AT1G18773
Chr1	TAIR10	gene	6476258	6477235	.	-	.	ID=AT1G18780;Note=protein_coding_gene;Name=AT1G18780
Chr1	TAIR10	gene	6478851	6480043	.	-	.	ID=AT1G18790;Note=protein_coding_gene;Name=AT1G18790
Chr1	TAIR10	gene	6481113	6483596	.	-	.	ID=AT1G18800;Note=protein_coding_gene;Name=AT1G18800
Chr1	TAIR10	gene	6485596	6487030	.	-	.	ID=AT1G18810;Note=protein_coding_gene;Name=AT1G18810
Chr1	TAIR10	gene	6489309	6494218	.	+	.	ID=AT1G18830;Note=protein_coding_gene;Name=AT1G18830
Chr1	TAIR10	gene	6496098	6496396	.	-	.	ID=AT1G18835;Note=protein_coding_gene;Name=AT1G18835
Chr1	TAIR10	gene	6500848	6504413	.	-	.	ID=AT1G18840;Note=protein_coding_gene;Name=AT1G18840
Chr1	TAIR10	gene	6504806	6506424	.	-	.	ID=AT1G18850;Note=protein_coding_gene;Name=AT1G18850
Chr1	TAIR10	gene	6509492	6511227	.	+	.	ID=AT1G18860;Note=protein_coding_gene;Name=AT1G18860
Chr1	TAIR10	gene	6515429	6519282	.	+	.	ID=AT1G18870;Note=protein_coding_gene;Name=AT1G18870
Chr1	TAIR10	gene	6519309	6519485	.	-	.	ID=AT1G18871;Note=protein_coding_gene;Name=AT1G18871
Chr1	TAIR10	gene	6520748	6523368	.	+	.	ID=AT1G18880;Note=protein_coding_gene;Name=AT1G18880
Chr1	TAIR10	gene	6522764	6525962	.	-	.	ID=AT1G18890;Note=protein_coding_gene;Name=AT1G18890
Chr1	TAIR10	gene	6528984	6532614	.	+	.	ID=AT1G18900;Note=protein_coding_gene;Name=AT1G18900
Chr1	TAIR10	gene	6532559	6538145	.	-	.	ID=AT1G18910;Note=protein_coding_gene;Name=AT1G18910
Chr1	TAIR10	gene	6543852	6545592	.	+	.	ID=AT1G18940;Note=protein_coding_gene;Name=AT1G18940
Chr1	TAIR10	gene	6546399	6551887	.	+	.	ID=AT1G18950;Note=protein_coding_gene;Name=AT1G18950
Chr1	TAIR10	gene	6552752	6553940	.	+	.	ID=AT1G18960;Note=protein_coding_gene;Name=AT1G18960
Chr1	TAIR10	gene	6554568	6555377	.	-	.	ID=AT1G18970;Note=protein_coding_gene;Name=AT1G18970
Chr1	TAIR10	gene	6557254	6558045	.	-	.	ID=AT1G18980;Note=protein_coding_gene;Name=AT1G18980
Chr1	TAIR10	gene	6558678	6560489	.	-	.	ID=AT1G18990;Note=protein_coding_gene;Name=AT1G18990
Chr1	TAIR10	gene	6560792	6562786	.	-	.	ID=AT1G19000;Note=protein_coding_gene;Name=AT1G19000
Chr1	TAIR10	gene	6565494	6567525	.	+	.	ID=AT1G19010;Note=protein_coding_gene;Name=AT1G19010
Chr1	TAIR10	gene	6568073	6568597	.	+	.	ID=AT1G19020;Note=protein_coding_gene;Name=AT1G19020
Chr1	TAIR10	gene	6568853	6570939	.	+	.	ID=AT1G19025;Note=protein_coding_gene;Name=AT1G19025
Chr1	TAIR10	gene	6576895	6577413	.	+	.	ID=AT1G19040;Note=protein_coding_gene;Name=AT1G19040
Chr1	TAIR10	gene	6577833	6579178	.	-	.	ID=AT1G19050;Note=protein_coding_gene;Name=AT1G19050
Chr1	TAIR10	gene	6582066	6583601	.	-	.	ID=AT1G19060;Note=protein_coding_gene;Name=AT1G19060
Chr1	TAIR10	gene	6584454	6584705	.	+	.	ID=AT1G19070;Note=protein_coding_gene;Name=AT1G19070
Chr1	TAIR10	gene	6584241	6586517	.	+	.	ID=AT1G19080;Note=protein_coding_gene;Name=AT1G19080
Chr1	TAIR10	gene	6588542	6589338	.	+	.	ID=AT1G19086;Note=protein_coding_gene;Name=AT1G19086
Chr1	TAIR10	gene	6590245	6592816	.	+	.	ID=AT1G19090;Note=protein_coding_gene;Name=AT1G19090
Chr1	TAIR10	gene	6594930	6601355	.	+	.	ID=AT1G19100;Note=protein_coding_gene;Name=AT1G19100
Chr1	TAIR10	gene	6602126	6605908	.	+	.	ID=AT1G19110;Note=protein_coding_gene;Name=AT1G19110
Chr1	TAIR10	gene	6606237	6607943	.	+	.	ID=AT1G19115;Note=protein_coding_gene;Name=AT1G19115
Chr1	TAIR10	gene	6608115	6609369	.	+	.	ID=AT1G19120;Note=protein_coding_gene;Name=AT1G19120
Chr1	TAIR10	gene	6609325	6610613	.	-	.	ID=AT1G19130;Note=protein_coding_gene;Name=AT1G19130
Chr1	TAIR10	gene	6610721	6612516	.	-	.	ID=AT1G19140;Note=protein_coding_gene;Name=AT1G19140
Chr1	TAIR10	gene	6612749	6613972	.	+	.	ID=AT1G19150;Note=protein_coding_gene;Name=AT1G19150
Chr1	TAIR10	gene	6614162	6615214	.	-	.	ID=AT1G19160;Note=protein_coding_gene;Name=AT1G19160
Chr1	TAIR10	gene	6616643	6618986	.	+	.	ID=AT1G19170;Note=protein_coding_gene;Name=AT1G19170
Chr1	TAIR10	gene	6622094	6623620	.	+	.	ID=AT1G19180;Note=protein_coding_gene;Name=AT1G19180
Chr1	TAIR10	gene	6623876	6624977	.	+	.	ID=AT1G19190;Note=protein_coding_gene;Name=AT1G19190
Chr1	TAIR10	gene	6625020	6625856	.	-	.	ID=AT1G19200;Note=protein_coding_gene;Name=AT1G19200
Chr1	TAIR10	gene	6626822	6627530	.	-	.	ID=AT1G19210;Note=protein_coding_gene;Name=AT1G19210
Chr1	TAIR10	gene	6628068	6633087	.	-	.	ID=AT1G19220;Note=protein_coding_gene;Name=AT1G19220
Chr1	TAIR10	gene	6644189	6649375	.	+	.	ID=AT1G19230;Note=protein_coding_gene;Name=AT1G19230
Chr1	TAIR10	gene	6649243	6650420	.	-	.	ID=AT1G19240;Note=protein_coding_gene;Name=AT1G19240
Chr1	TAIR10	gene	6650529	6653078	.	-	.	ID=AT1G19250;Note=protein_coding_gene;Name=AT1G19250
Chr1	TAIR10	gene	6657260	6659569	.	-	.	ID=AT1G19260;Note=protein_coding_gene;Name=AT1G19260
Chr1	TAIR10	gene	6662501	6666028	.	+	.	ID=AT1G19270;Note=protein_coding_gene;Name=AT1G19270
Chr1	TAIR10	gene	6666249	6668963	.	+	.	ID=AT1G19290;Note=protein_coding_gene;Name=AT1G19290
Chr1	TAIR10	gene	6671137	6672653	.	-	.	ID=AT1G19300;Note=protein_coding_gene;Name=AT1G19300
Chr1	TAIR10	gene	6676234	6677673	.	-	.	ID=AT1G19310;Note=protein_coding_gene;Name=AT1G19310
Chr1	TAIR10	gene	6679281	6680252	.	+	.	ID=AT1G19320;Note=protein_coding_gene;Name=AT1G19320
Chr1	TAIR10	gene	6680563	6683533	.	-	.	ID=AT1G19330;Note=protein_coding_gene;Name=AT1G19330
Chr1	TAIR10	gene	6684751	6687116	.	+	.	ID=AT1G19340;Note=protein_coding_gene;Name=AT1G19340
Chr1	TAIR10	gene	6688522	6690414	.	+	.	ID=AT1G19350;Note=protein_coding_gene;Name=AT1G19350
Chr1	TAIR10	gene	6690456	6692477	.	-	.	ID=AT1G19360;Note=protein_coding_gene;Name=AT1G19360
Chr1	TAIR10	gene	6692764	6694934	.	-	.	ID=AT1G19370;Note=protein_coding_gene;Name=AT1G19370
Chr1	TAIR10	gene	6698058	6698824	.	+	.	ID=AT1G19380;Note=protein_coding_gene;Name=AT1G19380
Chr1	TAIR10	gene	6700772	6703368	.	-	.	ID=AT1G19390;Note=protein_coding_gene;Name=AT1G19390
Chr1	TAIR10	gene	6709773	6710670	.	+	.	ID=AT1G19394;Note=protein_coding_gene;Name=AT1G19394
Chr1	TAIR10	gene	6709778	6711788	.	+	.	ID=AT1G19396;Note=protein_coding_gene;Name=AT1G19396
Chr1	TAIR10	gene	6710961	6711787	.	+	.	ID=AT1G19397;Note=protein_coding_gene;Name=AT1G19397
Chr1	TAIR10	gene	6712038	6714252	.	-	.	ID=AT1G19400;Note=protein_coding_gene;Name=AT1G19400
Chr1	TAIR10	gene	6714492	6716439	.	-	.	ID=AT1G19410;Note=protein_coding_gene;Name=AT1G19410
Chr1	TAIR10	gene	6724573	6728040	.	-	.	ID=AT1G19430;Note=protein_coding_gene;Name=AT1G19430
Chr1	TAIR10	gene	6728984	6730931	.	+	.	ID=AT1G19440;Note=protein_coding_gene;Name=AT1G19440
Chr1	TAIR10	gene	6731434	6734882	.	-	.	ID=AT1G19450;Note=protein_coding_gene;Name=AT1G19450
Chr1	TAIR10	gene	6738484	6739734	.	+	.	ID=AT1G19460;Note=protein_coding_gene;Name=AT1G19460
Chr1	TAIR10	gene	6741296	6742534	.	+	.	ID=AT1G19470;Note=protein_coding_gene;Name=AT1G19470
Chr1	TAIR10	gene	6744353	6746408	.	+	.	ID=AT1G19480;Note=protein_coding_gene;Name=AT1G19480
Chr1	TAIR10	gene	6746778	6751507	.	+	.	ID=AT1G19485;Note=protein_coding_gene;Name=AT1G19485
Chr1	TAIR10	gene	6751673	6753999	.	-	.	ID=AT1G19490;Note=protein_coding_gene;Name=AT1G19490
Chr1	TAIR10	gene	6754786	6755684	.	-	.	ID=AT1G19500;Note=protein_coding_gene;Name=AT1G19500
Chr1	TAIR10	gene	6756284	6757377	.	-	.	ID=AT1G19510;Note=protein_coding_gene;Name=AT1G19510
Chr1	TAIR10	gene	6759965	6762778	.	+	.	ID=AT1G19520;Note=protein_coding_gene;Name=AT1G19520
Chr1	TAIR10	gene	6763915	6764971	.	+	.	ID=AT1G19530;Note=protein_coding_gene;Name=AT1G19530
Chr1	TAIR10	gene	6765667	6767341	.	+	.	ID=AT1G19540;Note=protein_coding_gene;Name=AT1G19540
Chr1	TAIR10	gene	6767451	6767983	.	-	.	ID=AT1G19550;Note=protein_coding_gene;Name=AT1G19550
Chr1	TAIR10	gene	6773302	6774528	.	-	.	ID=AT1G19570;Note=protein_coding_gene;Name=AT1G19570
Chr1	TAIR10	gene	6774760	6777456	.	+	.	ID=AT1G19580;Note=protein_coding_gene;Name=AT1G19580
Chr1	TAIR10	gene	6778988	6781173	.	+	.	ID=AT1G19600;Note=protein_coding_gene;Name=AT1G19600
Chr1	TAIR10	gene	6781483	6782039	.	-	.	ID=AT1G19610;Note=protein_coding_gene;Name=AT1G19610
Chr1	TAIR10	gene	6784020	6785075	.	+	.	ID=AT1G19620;Note=protein_coding_gene;Name=AT1G19620
Chr1	TAIR10	gene	6785427	6787967	.	-	.	ID=AT1G19630;Note=protein_coding_gene;Name=AT1G19630
Chr1	TAIR10	gene	6788885	6791846	.	-	.	ID=AT1G19640;Note=protein_coding_gene;Name=AT1G19640
Chr1	TAIR10	gene	6796202	6799764	.	-	.	ID=AT1G19650;Note=protein_coding_gene;Name=AT1G19650
Chr1	TAIR10	gene	6799981	6802685	.	-	.	ID=AT1G19660;Note=protein_coding_gene;Name=AT1G19660
Chr1	TAIR10	gene	6803611	6805044	.	-	.	ID=AT1G19670;Note=protein_coding_gene;Name=AT1G19670
Chr1	TAIR10	gene	6805457	6807862	.	+	.	ID=AT1G19680;Note=protein_coding_gene;Name=AT1G19680
Chr1	TAIR10	gene	6807715	6809569	.	-	.	ID=AT1G19690;Note=protein_coding_gene;Name=AT1G19690
Chr1	TAIR10	gene	6809724	6812663	.	-	.	ID=AT1G19700;Note=protein_coding_gene;Name=AT1G19700
Chr1	TAIR10	gene	6814793	6816876	.	+	.	ID=AT1G19710;Note=protein_coding_gene;Name=AT1G19710
Chr1	TAIR10	gene	6816702	6819542	.	-	.	ID=AT1G19715;Note=protein_coding_gene;Name=AT1G19715
Chr1	TAIR10	gene	6819564	6822711	.	-	.	ID=AT1G19720;Note=protein_coding_gene;Name=AT1G19720
Chr1	TAIR10	gene	6822864	6824071	.	-	.	ID=AT1G19730;Note=protein_coding_gene;Name=AT1G19730
Chr1	TAIR10	gene	6824322	6825459	.	+	.	ID=AT1G19740;Note=protein_coding_gene;Name=AT1G19740
Chr1	TAIR10	gene	6826997	6830063	.	+	.	ID=AT1G19750;Note=protein_coding_gene;Name=AT1G19750
Chr1	TAIR10	gene	6832347	6833837	.	+	.	ID=AT1G19770;Note=protein_coding_gene;Name=AT1G19770
Chr1	TAIR10	gene	6833885	6836578	.	-	.	ID=AT1G19780;Note=protein_coding_gene;Name=AT1G19780
Chr1	TAIR10	gene	6838120	6840293	.	-	.	ID=AT1G19790;Note=protein_coding_gene;Name=AT1G19790
Chr1	TAIR10	gene	6846369	6848103	.	+	.	ID=AT1G19800;Note=protein_coding_gene;Name=AT1G19800
Chr1	TAIR10	gene	6852155	6852872	.	+	.	ID=AT1G19830;Note=protein_coding_gene;Name=AT1G19830
Chr1	TAIR10	gene	6855952	6860443	.	-	.	ID=AT1G19835;Note=protein_coding_gene;Name=AT1G19835
Chr1	TAIR10	gene	6872794	6873255	.	-	.	ID=AT1G19840;Note=protein_coding_gene;Name=AT1G19840
Chr1	TAIR10	gene	6886879	6891374	.	+	.	ID=AT1G19850;Note=protein_coding_gene;Name=AT1G19850
Chr1	TAIR10	gene	6891429	6894736	.	-	.	ID=AT1G19860;Note=protein_coding_gene;Name=AT1G19860
Chr1	TAIR10	gene	6895015	6898725	.	-	.	ID=AT1G19870;Note=protein_coding_gene;Name=AT1G19870
Chr1	TAIR10	gene	6900415	6904069	.	-	.	ID=AT1G19880;Note=protein_coding_gene;Name=AT1G19880
[truncated: 25,416 more rows]
